# Supplementary material for: Academic discourse on ChatGPT in social sciences: A topic modeling and sentiment analysis of research article abstracts
Source: PLoS One. 2025 Oct 14;20(10):e0334331. doi: 10.1371/journal.pone.0334331 (PMC12520389; doi:10.1371/journal.pone.0334331)
Supplement: S1 Dataset — (CSV) [file pone.0334331.s001.csv]

Authors	Title	Abstract	Year
Shahzad, MF; Xu, S; Asif, M	Factors affecting generative artificial intelligence, such as ChatGPT, use in higher education: An application of technology acceptance model	The adoption of generative artificial intelligence (GAI) tools, such as ChatGPT, in higher education presents numerous opportunities and challenges. The use of GAI technologies in various fields, including education, has accelerated as technology develops. The widely used language model ChatGPT, developed by OpenAI, has become progressively more important, especially in the field of education. Th…	2024
Putra, FW; Rangka, IB; Aminah, S; Aditama, MHR	ChatGPT in the higher education environment: perspectives from the theory of high order thinking skills	ChatGPT is a form of technological progress in the 5.0 era. The use of ChatGPT has begun to penetrate all fields of science, including the field of education. Students use ChatGPT to help them complete their assignments in the university environment. Apart from providing many benefits, ChatGPT also has many dangers threatening students. One of the dangers for students who rely too much on ChatGPT…	2023
Lee, M; Yi, TRJ; Der-Thanq, C; Song, HJ; David, HWL	Exploring interactions between learners and ChatGPT from a learner agency perspective: A multiple case study on historical Inquiry	A noticeable surge in students' widespread adoption of ChatGPT in the past year brought attention to the need for a deeper understanding of their interactions with this new technology. While attempts at theorising learner-ChatGPT interactions have been made, few studies offer empirical accounts of the interactions between learners and ChatGPT. This study aims to address this gap by utilising Emir…	2024
Bumbach, MD	The Use of AI Powered ChatGPT for Nursing Education	Background: In late 2022, an AI (artificial intelligence) application, ChatGPT (generative pre-trained transformer), was released free for public use. Although present use of AI applications are scant in nursing education, the easy access to ChatGPT will inevitably influence educational experiences for both educators and students. Nursing educators have an opportunity to leverage this new technol…	2024
Shin, S; Kim, J; Lee, EJ; Yhee, Y; Koo, C	ChatGPT for Trip Planning: The Effect of Narrowing Down Options	ChatGPT is expected to have significant implications for trip planning from a traveler's perspective. ChatGPT has the potential to be a revolutionary search tool, enabling travelers to bypass an often complicated and disturbing process with a simple conversation with ChatGPT. This research aimed to explain the impact of ChatGPT on travelers' trip planning behavior; specifically, it examined how t…	2023
Nugroho, A; Andriyanti, E; Widodo, P; Mutiaraningrum, I	Students' appraisals post-ChatGPT use: Students' narrative after using ChatGPT for writing	This study aims to explore the students' experience with ChatGPT in providing scaffolding for writing essays. It also discloses students' appraisals of utilising ChatGPT. Drawing upon data from semi-structured interviews, this study involved 12 students learning English as a Foreign Language who utilised ChatGPT in academic writing classes. The findings revealed that students derived advantages f…	2024
Kim, JH	What if ChatGPT were a quant asset manager	Even though large language models such as ChatGPT are not specifically trained for analyzing asset returns or recommending stocks, it may still provide additional insight into making investment decisions. In this study, we propose a quantitative investment approach that incorporates recommendations from ChatGPT. Based on ChatGPT's general understanding of economy and financial market movements, w…	2023
Zou, M; Huang, L	To use or not to use? Understanding doctoral students' acceptance of ChatGPT in writing through technology acceptance model	While artificial intelligence-based chatbots have demonstrated great potential for writing, little is known about whether and how doctoral students accept the use of ChatGPT in writing. Framed with Technology Acceptance Model, this study investigated doctoral students' acceptance toward ChatGPT in writing and the factors that influence it. The questionnaire survey revealed a high intention to use…	2023
Ahn, J; Lee, J; Son, M	ChatGPT in ELT: disruptor? Or well-trained teaching assistant?	This paper explores the potential applicability of ChatGPT-a generative, text-based artificial intelligence (AI) chatbot-to ELT. It offers insights and guidelines for using ChatGPT to develop receptive and productive skills. First, ChatGPT can help teachers generate input materials for listening and reading practices. Second, with ChatGPT, teachers can create individualized opportunities for stud…	2024
Fabiyi, SD	What can ChatGPT not do in education? Evaluating its effectiveness in assessing educational learning outcomes	This paper examines ChatGPT's capability in evaluating educational learning outcomes, investigating its effectiveness in assessing SMART criteria alignment and identifying the presence of fundamental components. The hypothesis posits that ChatGPT can proficiently accomplish these tasks, offering potential benefits to educational design and assessment processes. Through exemplar learning outcomes,…	2024
Zhang, YC; Yang, XM; Tong, W	University Students' Attitudes Toward ChatGPT Profiles and Their Relation to ChatGPT Intentions	ChatGPT, a cutting-edge artificial intelligence (AI) tool with the potential to transform education, has gained global recognition. Learners' attitudes toward new technologies significantly influence their use of AI tools, such as ChatGPT. However, variable-centered studies struggle to fully capture potential heterogeneity attitudes. This study employed a person-centered approach (latent profile …	2024
Foroughi, B; Senali, MG; Iranmanesh, M; Khanfar, A; Ghobakhloo, M; Annamalai, N; Naghmeh-Abbaspour, B	Determinants of Intention to Use ChatGPT for Educational Purposes: Findings from PLS-SEM and fsQCA	ChatGPT can revolutionize education by enhancing student engagement and making learning more personalized. Drawing on UTAUT2, this study investigated determinants of intention to use ChatGPT for educational purposes. Data were gathered from 406 Malaysian students and analyzed using a hybrid approach including partial least squares (PLS) and fuzzy-set qualitative comparative analysis (fsQCA). PLS …	2024
Xu, H; Law, R; Lovett, J; Luo, JM; Liu, L	Tourist acceptance of ChatGPT in travel services: the mediating role of parasocial interaction	ChatGPT has revolutionized the travel industry. This study employs the stimulus-organism-response (SOR) model to develop and validate a conceptual model for ChatGPT acceptance. Social influence and perceived value emerge as key determinants of user cognitive appraisals of ChatGPT's expertise, trustworthiness, and emotional connections through parasocial interaction. These factors subsequently inf…	2024
Milton, CL	ChatGPT and Forms of Deception	The artificial intelligence (AI) chatbot ChatGPT movement has upset and permeated all aspects of the healthcare arena, including the discipline of nursing. The use of ChatGPT is ethically controversial. This article begins a discussion regarding the impacts of ChatGPT and the possibilities of deception with its usage in scientific and disciplinary publications and academic products.	2023
Patton, DU; Landau, AY; Mathiyazhagan, S	ChatGPT for Social Work Science: Ethical Challenges and Opportunities	In this invited paper, we describe the potential use of ChatGPT in social work science, exploring opportunities and ethical challenges related to the deployment of large language models (LLM), specifically ChatGPT, for social work science. We offer several preliminary recommendations for the ethical use of ChatGPT in social work science and call on the profession's governing organizations to deve…	2023
Sun, D; Boudouaia, A; Zhu, CC; Li, Y	Would ChatGPT-facilitated programming mode impact college students' programming behaviors, performances, and perceptions? An empirical study	ChatGPT, an AI-based chatbot with automatic code generation abilities, has shown its promise in improving the quality of programming education by providing learners with opportunities to better understand the principles of programming. However, limited empirical studies have explored the impact of ChatGPT on learners' programming processes. This study employed a quasi-experimental design to explo…	2024
Al Amin, M; Kim, YS; Noh, M	Unveiling the drivers of ChatGPT utilization in higher education sectors: the direct role of perceived knowledge and the mediating role of trust in ChatGPT	The introduction of artificial intelligence technologies like ChatGPT has brought a revolution in various sectors, including higher education. The study aims to examine the drivers that influence ChatGPT adoption among students in higher studies in Bangladesh. This study combined UTAUT model components with constructs such as perceived knowledge of ChatGPT and trust in ChatGPT. In this study, the…	2024
Lee, S; Park, G	Exploring the Impact of ChatGPT Literacy on User Satisfaction: The Mediating Role of User Motivations	The introduction of chat generative pretrained transformer (ChatGPT), the fastest growing large language model, has changed the landscape of artificial intelligence-human interaction in everyday life. As the social influence of ChatGPT increases, competencies in it become important life skills. This study aims to explore the determinants of ChatGPT user satisfaction to provide practical implicati…	2023
Salah, M; Alhalbusi, H; Ismail, MM; Abdelfattah, F	Chatting with ChatGPT: decoding the mind of Chatbot users and unveiling the intricate connections between user perception, trust and stereotype perception on self-esteem and psychological well-being	Artificial Intelligence (AI) technology has revolutionized how we interact with information and entertainment, with ChatGPT, a language model developed by OpenAI, being among its prominent applications. However, knowledge regarding the psychological impact of interacting with ChatGPT is limited. This study investigated the relationships between trust in ChatGPT; ChatGPT's user perceptions; percei…	2024
Leng, LG	Challenge, integration, and change: ChatGPT and future anatomical education	With the vigorous development of ChatGPT and its application in the field of education, a new era of the collaborative development of human and artificial intelligence and the symbiosis of education has come. Integrating artificial intelligence (AI) into medical education has the potential to revolutionize it. Large language models, such as ChatGPT, can be used as virtual teaching aids to provide…	2024
Lee, S; Park, G	Development and validation of ChatGPT literacy scale	ChatGPT revolutionized the landscape of information transitions and creativity. The number of ChatGPT users is increasing at the fastest pace in consumer applications history, which calls for a reliable ChatGPT literacy scale. To that end, first, we conducted a literature review to gain a conceptual understanding of the ChatGPT literacy construct. Next, we conducted a focus group consisting of fi…	2024
Keiper, MC; Fried, G; Lupinek, J; Nordstrom, H	Artificial intelligence in sport management education: Playing the AI game with ChatGPT	The launch of ChatGPT, an Artificial Intelligence (AI) ChatBot, in late 2022 made many people look to the disruption such technology could play in education. This study aimed to identify the quality of short answer outputs for sport management questions from ChatGPT and suggestions on utilizing ChatGPT in the functional areas of sport management. The study was exploratory, and the methodology use…	2023
Pelster, M; Val, J	Can ChatGPT assist in picking stocks?	This paper studies whether ChatGPT-4 with access to the internet is able to provide valuable in-vestment advice and evaluate financial information in a timely manner. Using a live experiment, we find a positive correlation between ChatGPT-4 ratings and future earnings announcements and stock returns. We find evidence that ChatGPT-4 adjusts ratings in response to earnings surprises and news events…	2024
Urban, M; Dechterenko, F; Lukavsky, J; Hrabalov�, V; Svacha, F; Brom, C; Urban, K	ChatGPT improves creative problem-solving performance in university students: An experimental study	University students often employ generative artificial intelligence tools such as ChatGPT in resolution of ill-defined problem-solving tasks. However, the experimental evidence about effects of ChatGPT on complex problem-solving performance is still missing. In this preregistered experiment, the impact of ChatGPT on performance in a complex creative problem-solving task was investigated in 77 uni…	2024
Tu, YF; Hwang, GJ	University students' conceptions of ChatGPT-supported learning: a drawing and epistemic network analysis	The present study employed the draw-a-picture technique and epistemic network analysis (ENA) to reveal university students' viewpoints on ChatGPT-supported learning, as well as the conceptions, roles, and educational objectives of ChatGPT-supported learning among university students with different learning attitudes. The results showed that university students' conceptions of ChatGPT-supported le…	2023
Huang, HM	Performance of ChatGPT on Registered Nurse License Exam in Taiwan: A Descriptive Study	(1) Background: AI (artificial intelligence) chatbots have been widely applied. ChatGPT could enhance individual learning capabilities and clinical reasoning skills and facilitate students' understanding of complex concepts in healthcare education. There is currently less emphasis on its application in nursing education. The application of ChatGPT in nursing education needs to be verified. (2) Me…	2023
Duong, CD; Vu, TN; Ngo, TVN	Applying a modified technology acceptance model to explain higher education students' usage of ChatGPT: A serial multiple mediation model with knowledge sharing as a moderator	Generative artificial intelligence (AI), such as ChatGPT, has taken the world by storm, especially in the education sector, because of its capacity to produce responses that are contextually relevant and appear to imitate human language. This has increased concerns from both scholars and practitioners regarding the potential impacts of ChatGPT on students' learning. However, research on higher ed…	2023
Royer, C	Outsourcing Humanity? ChatGPT, Critical Thinking, and the Crisis in Higher Education	This article analyses ChatGPT from the perspective of the philosophy of education. It explores ChatGPT's implications for universities, focussing on the intertwined concepts of critical thinking, the crisis of higher education, and humanity. Does ChatGPT sound the death knell for critical thinking and, thus, exacerbate the oft-diagnosed 'crisis in education'? And is ChatGPT really a convenient, b…	2024
Talaei-Khoei, A; Yang, AT; Masialeti, M	How does incorporating ChatGPT within a firm reinforce agility-mediated performance? The moderating role of innovation infusion and firms' ethical identity	The expansion of ChatGPT has sparked substantial discussions on the capabilities of generative artificial intelligence AI to profoundly reshape the business environment. However, empirical data on ChatGPT and its effects on firm performance are still lacking. In accordance with relevant literature, this study investigates the influence of ChatGPT-enabled agility, encompassing both operational and…	2024
Ko, H; Lee, J	Can ChatGPT improve investment decisions? From a portfolio management perspective	We examine ChatGPT, a prominent Large Language Model (LLM), in supporting portfolio management with a focus on asset selection and diversification through quantitative methods. We use ChatGPT to select assets from various asset classes and evaluate the diversification effect of its selections. Our results suggest that ChatGPT's selections are statistically significantly better in diversity index …	2024
Guo, K; Wang, DL	To resist it or to embrace it? Examining ChatGPT's potential to support teacher feedback in EFL writing	ChatGPT, the newest pre-trained large language model, has recently attracted unprecedented worldwide attention. Its exceptional performance in understanding human language and completing a variety of tasks in a conversational way has led to heated discussions about its implications for and use in education. This exploratory study represents one of the first attempts to examine the possible role o…	2024
Ding, L; Li, T; Jiang, SY; Gapud, A	Students' perceptions of using ChatGPT in a physics class as a virtual tutor	The latest development of Generative Artificial Intelligence (GenAI), particularly ChatGPT, has drawn the attention of educational researchers and practitioners. We have witnessed many innovative uses of ChatGPT in STEM classrooms. However, studies regarding students' perceptions of ChatGPT as a virtual tutoring tool in STEM education are rare. The current study investigated undergraduate student…	2023
Kim, J; Lee, J; Jang, KM; Lourentzou, I	Exploring the limitations in how ChatGPT introduces environmental justice issues in the United States: A case study of 3,108 counties	The potential of Generative AI, such as ChatGPT, has sparked discussions among researchers and the public. This study empirically explores the capabilities and limitations of ChatGPT, specifically its portrayal of environmental justice issues. Using OpenAI's ChatGPT API, we asked ChatGPT (GPT-4) to answer questions about environmental justice issues in 3,108 counties in the contiguous United Stat…	2024
Lee, SA; Heo, S; Park, JH	Performance of ChatGPT on the National Korean Occupational Therapy Licensing Examination	Background ChatGPT is an artificial intelligence-based large language model (LLM). ChatGPT has been widely applied in medicine, but its application in occupational therapy has been lacking.Objective This study examined the accuracy of ChatGPT on the National Korean Occupational Therapy Licensing Examination (NKOTLE) and investigated its potential for application in the field of occupational thera…	2024
Giordano, V; Spada, I; Chiarello, F; Fantoni, G	The impact of ChatGPT on human skills: A quantitative study on twitter data	The novel generative Artificial Intelligence (AI) developed by OpenAI, i.e., ChatGPT, rised a great interest in both scientific and business contexts. This new wave of technological advancement typically produces deep transformation in the workplace, requiring new skills. However, none of the studies in literature provide quantitative analysis and measures on the impact of ChatGPT on human skills…	2024
Casey, D	ChatGPT in public policy teaching and assessment: An examination of opportunities and challenges	This paper presents the findings of an innovative assessment task that required students to use ChatGPT for drafting a policy brief to an Australian Government minister. The study explores how future public policy students perceive ChatGPT's role in both public policy and teaching and assessment. Through self-reflective essays and focus group discussions, the research looks at the limitations of …	2024
Park, C; Kim, J	Exploring Affective Representations in Emotional Narratives: An Exploratory Study Comparing ChatGPT and Human Responses	While artificial Intelligence (AI) has made significant advancements, the seeming absence of its emotional ability has hindered effective communication with humans. This study explores how ChatGPT (ChatGPT-3.5 Mar 23, 2023 Version) represents affective responses to emotional narratives and compare these responses to human responses. Thirty-four participants read affect-eliciting short stories and…	2024
Cai, QQ; Lin, YP; Yu, ZG	Factors Influencing Learner Attitudes Towards ChatGPT-Assisted Language Learning in Higher Education	Concerns regarding the potential risks associated with learners' misusing ChatGPT necessitate an extensive investigation into learner attitudes towards ChatGPT-assisted language learning. This study adopts a mixed-method approach, combining structural equation modeling techniques and interviews. It aims to examine the influencing factors of learner attitudes regarding ChatGPT-assisted language le…	2023
Xu, W; Tan, X	Beyond words: L2 writing teachers' visual conceptualizations of ChatGPT in teaching and learning	Since its inception, ChatGPT has been characterized by L2 writing teachers with various metaphors, such as a tool and a collaborator. Complemented with text-based metaphorical conceptualizations, this research brief contributes ten visual conceptualizations of ChatGPT in L2 writing pedagogy from L2 writing teachers who teach in US higher education. Four themes emerged from our analysis of these v…	2024
Lin, HL; Liao, LL; Wang, YN; Chang, LC	Attitude and utilization of ChatGPT among registered nurses: A cross-sectional study	AimThis study explores the influencing factors of attitudes and behaviors toward use of ChatGPT based on the Technology Acceptance Model among registered nurses in Taiwan.BackgroundThe complexity of medical services and nursing shortages increases workloads. ChatGPT swiftly answers medical questions, provides clinical guidelines, and assists with patient information management, thereby improving …	2024
Baig, MI; Yadegaridehkordi, E	ChatGPT in the higher education: A systematic literature review and research challenges	ChatGPT has gained significant attention in the higher education sector as it can be applied across a wide range of topics. Despite ChatGPT's versatility in offering support across various educational disciplines, it is still in its early stages and requires further exploration to be fully utilized effectively in education. This systematic literature review aims to explore the trends, adoption me…	2024
Ardoin, PJ; Hicks, WD	Fear and Loathing: ChatGPT in the Political Science Classroom	ChatGPT has captured the attention of the academic world with its remarkable ability to write, summarize, and even pass rigorous exams. This article summarizes the primary concerns that political science faculty have about ChatGPT and similar AI software with regard to academia. We discuss results of a national survey of political scientists that we conducted in March 2023 to assess faculty attit…	2024
Gao, RY; Lin, YM; Zhao, N; Cai, ZG	Machine translation of Chinese classical poetry: a comparison among ChatGPT, Google Translate, and DeepL Translator	Recent studies have highlighted ChatGPT's remarkable capabilities in machine translation. However, little attention has been paid to its application in literary translation, particularly within the realm of Chinese classical poetry. To explore the potential of ChatGPT's abilities in poetry translation, we conducted a comparative analysis of poetry translation quality, contrasting ChatGPT (with tw…	2024
Bodani, N; Lal, A; Maqsood, A; Altamash, S; Ahmed, N; Heboyan, A	Knowledge, Attitude, and Practices of General Population Toward Utilizing ChatGPT: A Cross-sectional Study	ChatGPT, an artificial intelligence-based program, has been used by numerous users in various fields. This study aimed to determine to knowledge, attitude, and practices of the general population toward the use of ChatGPT. We invited the general population residing in Karachi, Pakistan from January to March 2023 in the study. The invitees participated in this study by filling out an online questi…	2023
Kim, JH; Kim, J; Kim, S; Hailu, TB	Effects of AI ChatGPT on travelers' travel decision-making	Purpose - This paper aims to investigate travelers' intentions to use ChatGPT and the influential factors affecting their decision-making. Design/methodology/approach - Four studies were conducted to test three hypotheses. Four groups of respondents totaling 593 (Study 1), 337 (Study 2), 374 (Study 3) and 385 (Study 4) survey participants were used for data analyses. Findings - Overall, the findi…	2024
Tossell, CC; Tenhundfeld, NL; Momen, A; Cooley, K; de Visser, EJ	Student Perceptions of ChatGPT Use in a College Essay Assignment: Implications for Learning, Grading, and Trust in Artificial Intelligence	This article examined student experiences before and after an essay writing assignment that required the use of ChatGPT within an undergraduate engineering course. Utilizing a pre-post study design, we gathered data from 24 participants to evaluate ChatGPT's support for both completing and grading an essay assignment, exploring its educational value and impact on the learning process. Our quantit…	2024
Levine, S; Beck, SW; Mah, C; Phalen, L; Pittman, J	How do students use ChatGPT as a writing support?	Educators and researchers are interested in ways that ChatGPT and other generative AI tools might move beyond the role of cheatbot and become part of the network of resources students use for writing. We studied how high school students used ChatGPT as a writing support while writing arguments about topics like school mascots. We asked: What did students prompt ChatGPT to do? And how did students…	2024
Chen, Q; Jing, YF; Gong, YM; Tan, J	Will users fall in love with ChatGPT? a perspective from the triangular theory of love	The phenomenon of human-ChatGPT emotional interaction has become increasing. This study aims to address whether users will fall in love with ChatGPT and to uncover the antecedents and underlying mechanisms. Based on the social-technical framework and the triangular theory of love, we examine the attributes tied to ChatGPT and the inherent processes that influence the emotional dependence of users…	2025
Segal, M	Confronting and managing ethical dilemmas in social work using ChatGPT	Artificial intelligence (AI) is increasingly proving to be capable of assisting humans in complex decision-making processes. ChatGPT has become a crucial tool for assessing mental health and emotional awareness and helping to predict outcomes. Social workers' use of ChatGPT in navigating ethical dilemmas remains relatively unexplored. In this study, ChatGPT is compared to the Israeli Ethics Commi…	2024
Holland, A; Ciachir, C	A qualitative study of students' lived experience and perceptions of using ChatGPT: immediacy, equity and integrity	The lived experience of students in their interaction with ChatGPT is underexplored. We conducted qualitative, semi-structured interviews with management students, who recently graduated, to explore their lived experiences and perceptions of using ChatGPT during their studies. Insights gained from the thematic analysis indicate positive perceptions of individual use of ChatGPT. Perceptions were m…	2024
Okulu, HZ; Muslu, N	Designing a course for pre-service science teachers using ChatGPT: what ChatGPT brings to the table	ChatGPT holds significant potential for enhancing learning through integration into education as an advanced chatbot. With the goal of harnessing this potential, our research focused on exploring the utilization of ChatGPT in designing a course plan for pre-service science teachers. We adopted a qualitative research approach and employed ChatGPT as an assistant to create a course plan for classro…	2024
Kim, R; Margolis, A; Barile, J; Han, KY; Kalash, S; Papaioannou, H; Krevskaya, A; Milanaik, R	Challenging the Chatbot: An Assessment of ChatGPT's Diagnoses and Recommendations for DBP Case Studies	Objective: Chat Generative Pretrained Transformer-3.5 (ChatGPT) is a publicly available and free artificial intelligence chatbot that logs billions of visits per day; parents may rely on such tools for developmental and behavioral medical consultations. The objective of this study was to determine how ChatGPT evaluates developmental and behavioral pediatrics (DBP) case studies and makes recommend…	2024
Tam, ACF	Interacting with ChatGPT for internal feedback and factors affecting feedback quality	Research consistently shows the importance of teacher and peer feedback in enabling students to generate internal feedback for improved learning. However, the utilisation of Generative Pre-Trained Transformer (ChatGPT) to support higher education students in generating internal feedback lacks clarity. This qualitative case study aimed to explore students' experiences with ChatGPT as they sought a…	2024
Wang, L; Chen, XY; Wang, C; Xu, LN; Shadiev, R; Li, Y	ChatGPT's capabilities in providing feedback on undergraduate students' argumentation: A case study	In argumentation teaching, providing timely and high-quality feedback is always a challenging task for teachers because of the high complexity and large volume of students' argumentation contents. ChatGPT, a large language model introduced in November 2022, offers a potential solution for this problem. To examine the potential reliability and credibility of leveraging ChatGPT for argumentation fe…	2024
Uddin, SMJ; Albert, A; Tamanna, M	Harnessing the power of ChatGPT to promote Construction Hazard Prevention through Design (CHPtD)	Purpose-Construction Hazard Prevention through Design (CHPtD) is recognized as a pivotal strategy for enhancing workplace safety. Despite its theoretical potential, practical implementation faces challenges, particularly regarding designers' familiarity with field-level operations and hazard recognition. This study aims to investigate whether ChatGPT can address these challenges by assisting in h…	2024
Shahzad, MF; Xu, S; Javed, I	ChatGPT awareness, acceptance, and adoption in higher education: the role of trust as a cornerstone	As technology continues to advance, the integration of generative artificial intelligence tools in various sectors, including education, has gained momentum. ChatGPT, an extensively recognized language model created by OpenAI, has gained significant importance, particularly in education. This study investigates the awareness, acceptance, and adoption of ChatGPT, a state-of-the-art language model …	2024
Sigala, M; Ooi, KB; Tan, GWH; Aw, ECX; Cham, TH; Dwivedi, YK; Kunz, WH; Letheren, K; Mishra, A; Russell-Bennett, R; Wirtz, J	ChatGPT and service: opportunities, challenges, and research directions	Purpose - Since its inception, ChatGPT has been disruptively transforming how businesses operate along the whole value chain. The service sector is no exception from these technological advances. Given its potential and significance, five major areas whereby ChatGPT has great potential in services management are identified and discussed in terms of opportunities, challenges and research agendas: …	2024
Wahyono, B; Rapih, S; Boungou, W	Unleashing the wordsmith: Analysing the stock market reactions to the launch of ChatGPT in the US Education sector*	Is the stock market reacting to the launch of ChatGPT? This study examines the reaction of US education firms to the introduction of ChatGPT, an advanced language model. Our event study methodology reveals a significantly negative investor reaction to the launch of ChatGPT in US education stocks. Furthermore, we observe that responses were more pronounced for education and training services compa…	2023
Almanea, M	Instructors' and learners' perspectives on using ChatGPT in English as a foreign language courses and its effect on academic integrity	This mixed-methods study explored the perspectives of university instructors and learners of English as a foreign language (EFL) regarding ChatGPT's effectiveness for EFL learning and its implications for academic integrity. Twenty-four instructors and 135 learners engaged with ChatGPT for one trimester. After a training session, instructors incorporated ChatGPT into their teaching. At the trimes…	2024
Shi, J; Lee, M; Girish, VG; Xiao, GY; Lee, CK	Embracing the ChatGPT revolution: unlocking new horizons for tourism	Purpose - This study aims to investigate tourists' attitudes and intentions regarding the usage of Chat Generative Pre-trained Transformer (ChatGPT) for accessing tourism information. Furthermore, by integrating the perceived risks associated with ChatGPT and the theory of planned behavior (TPB), this research examines the impact of three types of perceived risks, such as privacy risk, accuracy r…	2024
Cao, SY; Xu, YZ; Zhou, TQ; Zhou, SR	Is ChatGPT like a nine-year-old child in theory of mind? Evidence from Chinese writing	ChatGPT has been demonstrated to possess significant capabilities in generating intricate human-like text, and recent studies have established that its performance in theory of mind (ToM) tasks is strikingly comparable to a nine-year-old child's. However, it remains unknown whether ChatGPT outperforms children of this age group in Chinese writing, a task credibly related to ToM. To justify the cl…	2024
Abbas, M; Jam, FA; Khan, TI	Is it harmful or helpful? Examining the causes and consequences of generative AI usage among university students	While the discussion on generative artificial intelligence, such as ChatGPT, is making waves in academia and the popular press, there is a need for more insight into the use of ChatGPT among students and the potential harmful or beneficial consequences associated with its usage. Using samples from two studies, the current research examined the causes and consequences of ChatGPT usage among univer…	2024
Rejeb, A; Rejeb, K; Appolloni, A; Treiblmaier, H; Iranmanesh, M	Exploring the impact of ChatGPT on education: A web mining and machine learning approach	ChatGPT, an artificial intelligence model, has garnered significant interest within education. This study examined public sentiment regarding ChatGPT's influence on education by utilizing web mining and natural language processing (NLP) techniques. By adopting an empirical approach and leveraging machine learning models to process 2003 web articles, the study extracts valuable insights. The resul…	2024
Marcantonio, TL; Nielsen, KE; Haikalis, M; Leone, RM; Woerner, J; Neilson, EC; Schipani-McLaughlin, AM	Hey ChatGPT, Let's Talk About Sexual Consent	Access to sexual health education, such as education on sexual consent, is limited in the US. Artificial intelligence (AI), such as ChatGPT, provides a potential opportunity to increase access to sexual consent information and education. However, what ChatGPT knows about sexual consent and if this aligns with the current evidence-based literature on sexual consent is unclear. The goal of this res…	2023
Bornmann, L; Wu, LF; Ettl, C	The use of ChatGPT for identifying disruptive papers in science: a first exploration	ChatGPT has arrived in quantitative research evaluation. With the exploration in this Letter to the Editor, we would like to widen the spectrum of the possible use of ChatGPT in bibliometrics by applying it to identify disruptive papers. The identification of disruptive papers using publication and citation counts has become a popular topic in scientometrics. The disadvantage of the quantitative …	2024
Li, Y; Sadiq, G; Qambar, G; Zheng, PY	The impact of students' use of ChatGPT on their research skills: The mediating effects of autonomous motivation, engagement, and self-directed learning	Integrating ChatGPT into educational contexts has become prevalent due to its potential to revolutionize teaching, learning, and research. However, to ensure positive use, it is necessary to design learning environments that effectively incorporate this technology. This study employed self-determination theory as an undergirding framework to understand the impact of ChatGPT-integrated instruction…	2024
Song, PP; Lu, HL; Zhang, YJ	Unveiling tone manipulation in MD&A: Evidence from ChatGPT experiments	This research uses ChatGPT-3.5 and ChatGPT-4 to investigate tone manipulation in the management discussion and analysis of annual reports of Chinese-listed companies. We find that the quantification of emotional content in text using financial BERT model and dictionary approach is inconsistent due to two kinds of manipulation: Expression Manipulation and Word Manipulation. Based on ChatGPT we ver…	2024
Sheikh, MS; Barreto, EF; Miao, J; Thongprayoon, C; Gregoire, JR; Dreesman, B; Erickson, SB; Craici, IM; Cheungpasitporn, W	Evaluating ChatGPT's efficacy in assessing the safety of non-prescription medications and supplements in patients with kidney disease	Background This study investigated the efficacy of ChatGPT-3.5 and ChatGPT-4 in assessing drug safety for patients with kidney diseases, comparing their performance to Micromedex, a well-established drug information source. Despite the perception of non-prescription medications and supplements as safe, risks exist, especially for those with kidney issues. The study's goal was to evaluate ChatGPT'…	2024
Lu, Q; Yao, Y; Xiao, LH; Yuan, MZ; Wang, J; Zhu, XH	Can ChatGPT effectively complement teacher assessment of undergraduate students' academic writing?	The integration of ChatGPT as a supplementary tool for writing instruction has gained traction. However, uncertainties persist regarding how ChatGPT complements teacher assessment and the overall effectiveness of this combined approach. To address this, we conducted a mixed-methods investigation involving 46 undergraduate students from a research university in southern China, engaging them in a C…	2024
Paul, J; Ueno, A; Dennis, C	ChatGPT and consumers: Benefits, Pitfalls and Future Research Agenda	The need of the hour is to encourage research on topics with newness and novelty. In this context, this article discusses multidimensional benefits and potential pitfalls of using artificial intelligence-based Chat Generative Pre-trained Transformer (ChatGPT), and provides numerous ideas for future research in consumer studies and marketing in the context of ChatGPT. ChatGPT provides algorithm-ge…	2023
Haddud, A	ChatGPT in supply chains: exploring potential applications, benefits and challenges	PurposeWhile ChatGPT is gaining popularity, its potential role in supply chains (SCs) remains unexplored. This study explores the potential applications, benefits and challenges of using ChatGPT as a tool in SCs.Design/methodology/approachThe data were gathered through an online survey involving 116 respondents from the academic and industrial sectors who have knowledge of ChatGPT and SC manageme…	2024
Gao, LLY; L�pez-P�rez, ME; Melero-Polo, I; Trifu, A	Ask ChatGPT first! Transforming learning experiences in the age of artificial intelligence	Chatbots have transformed educational practices, and ChatGPT represents a significant development in this domain. However, more research is needed to determine how user perceptions influence the overall user experience with ChatGPT. To address this gap, this study investigates the role of ChatGPT, a revolutionary artificial intelligence - (AI)-powered chatbot, in educational settings by investiga…	2024
Alanezi, F	Factors influencing patients' engagement with ChatGPT for accessing health-related information	This study aims to investigate the factors influencing patients' engagement with ChatGPT for accessing health-related information. A quasi-experimental design with a mixed-methods approach including both quantitative online survey and qualitative interviews was adopted in this study for data collection and analysis. A total of 139 and 24 outpatients were recruited for survey and interviews, respe…	2024
Zhang, P; Tur, G	A systematic review of ChatGPT use in K-12 education	This systematic review, adhering to the PRISMA framework, investigated the utilisation of ChatGPT, a language model developed by OpenAI, throughout Kindergarten to 12th grade (K-12) educational settings. The review synthesises findings from 13 selected papers, encompassing the strengths, weaknesses, opportunities, and threats (SWOT) analysis of ChatGPT's implementation in K-12 education, implicat…	2024
Elyoseph, Z; Levkovich, I	Beyond human expertise: the promise and limitations of ChatGPT in suicide risk assessment	ChatGPT, an artificial intelligence language model developed by OpenAI, holds the potential for contributing to the field of mental health. Nevertheless, although ChatGPT theoretically shows promise, its clinical abilities in suicide prevention, a significant mental health concern, have yet to be demonstrated. To address this knowledge gap, this study aims to compare ChatGPT's assessments of ment…	2023
Sandnes, FE	Can we identify prominent scholars using ChatGPT?	It may be tempting to learn about scholars using ChatGPT. To validate ChatGPT for this task a small experiment was conducted based on the 50 most cited researchers at the author's university. The results show that ChatGPT (GPT-3.5) only recognized an adhoc subset of the scholars with no obvious connection to the respective authors' citation attributes or internet footprint. Moreover, details abou…	2024
Lund, BD; Khan, D; Yuvaraj, M	ChatGPT in medical libraries, possibilities and future directions: An integrative review	Background: The emergence of the artificial intelligence chatbot ChatGPT in November 2022 has garnered substantial attention across diverse disciplines. Despite widespread adoption in various sectors, the exploration of its application in libraries, especially within the medical domain, remains limited.Aims/Objectives: Many areas of interest remain unexplored like ChatGPT in medical libraries and…	2024
Yigit, S; Berse, S; Dirgar, E; G�ner, SG	Views of health sciences undergraduates on ChatGPT, an artificial intelligence-powered language model: A qualitative study	Artificial Intelligence (AI) has significantly impacted the field of education, particularly in health sciences, where tools such as ChatGPT are increasingly utilised. ChatGPT, powered by AI, presents both opportunities and challenges that warrant investigation. This qualitative study explored the perceptions, experiences, and expectations of undergraduate students in health sciences regarding Ch…	2024
Wachinger, J; Baernighausen, K; Schaefer, LN; Scott, K; Mcmahon, SA	Prompts, Pearls, Imperfections: Comparing ChatGPT and a Human Researcher in Qualitative Data Analysis	The impact of ChatGPT and other large language model-based applications on scientific work is being debated across contexts and disciplines. However, despite ChatGPT's inherent focus on language generation and processing, insights regarding its potential for supporting qualitative research and analysis remain limited. In this article, we advocate for an open discourse on chances and pitfalls of A…	2024
Urhan, S; Gen�aslan, O; Dost, S	An argumentation experience regarding concepts of calculus with ChatGPT	ChatGPT, an artificial intelligence-supported chatbot, has become a resource in the field of education for students across various disciplines. The conversation that unfolds based on the user-generated questions and ChatGPT's responses implies the emergence of an argumentation between the student and ChatGPT. In this study, the argumentation between a university student and ChatGPT, conducted to …	2024
Li, HF	Effects of a ChatGPT-based flipped learning guiding approach on learners' courseware project performances and perceptions	In recent decades, flipped learning has been adopted by teachers to improve learning achievement. However, it is challenging to provide all students with instant personalised guidance at the same time. To address this gap, based on Chat Generative Pre-trained Transformer (ChatGPT) and the learning scaffolding theory, I developed a ChatGPT-based flipped learning guiding approach (ChatGPT-FLGA) acc…	2023
Tang, TQ; Sha, JR; Zhao, YN; Wang, SD; Wang, ZB; Shen, S	Unveiling the efficacy of ChatGPT in evaluating critical thinking skills through peer feedback analysis: Leveraging existing classification criteria	This study investigates the potential of using ChatGPT, a large language model, to assess students' critical thinking in online peer feedback. With the rapid development of technology, big language models, such as ChatGPT, have made significant progress in natural language processing in recent years and have good potential for application in teaching evaluation and feedback. However, can generati…	2024
Mich, L; Garigliano, R	ChatGPT for e-Tourism: a technological perspective	The interest around the conversational system ChatGPT has exploded since OpenAI launched the GPT-3 prototype at the end of November 2022. Applications of ChatGPT could be disruptive for the digital transformation processes, challenging societies, companies, and people in a possibly unprecedented way. Alongside remarkable performances, there are risks related to its intrinsic limitations. In this …	2023
Mompean, JA	ChatGPT for L2 pronunciation teaching and learning	This article analyses how ChatGPT may be used in L2 pronunciation teaching and learning, especially when explicit pronunciation instruction is integrated into a communicative approach to language teaching. The possible use of ChatGPT for production practice, listening practice, and obtaining explanations and examples of target L2 features is discussed and exemplified. Limitations of the tool for …	2024
Peng, SH	Supporting transnational teaching in Finnish education export: Possibilities and limitations of using ChatGPT as a virtual assistant during short-erm teaching abroad	The purpose of this opinion piece is to explore the potential of ChatGPT as a virtual assistant for transnational educators in the context of Finnish education export. It examines the possibilities and limitations of utilising ChatGPT to support short-term teaching assignments abroad. Utilising Su and Yang's (2023) framework for using ChatGPT in education, it is argued that the cultural-linguisti…	2024
Chen, YC; Hou, HT	A Mobile Contextualized Educational Game Framework With ChatGPT Interactive Scaffolding for Employee Ethics Training	Technologies like ChatGPT and other AI tools have impacted learning by giving students more chances to ask questions and explore knowledge. The inclusion of Non-Player Characters (NPCs) as scaffolding in game-based situated learning activities can have a positive impact on learning. The application of ChatGPT to role-playing has potential; therefore, this study designed a ChatGPT-based NPCs scaff…	2024
Eulerich, M; Sanatizadeh, A; Vakilzadeh, H; Wood, DA	Is it all hype? ChatGPT's performance and disruptive potential in the accounting and auditing industries	ChatGPT frequently appears in the media, with many predicting significant disruptions, especially in the fields of accounting and auditing. Yet research has demonstrated relatively poor performance of ChatGPT on student assessment questions. We extend this research to examine whether more recent ChatGPT models and capabilities can pass major accounting certification exams including the Certified …	2024
Kanbul, S; Adamu, I; Mohammed, YB	A Global Outlook on AI-Predicted Impacts of ChatGPT on Contemporary Education	This article presents a research investigation focusing on the effects of ChatGPT utilization on sustainable education and development. The study employed five machine learning (XGBoost, RF, SVM, GBDT, and ANN) models for predicting the impacts of ChatGPT usage in education, aiming at identifying the potential benefits of ChatGPT usage on learners, tutors, and possible future implications using t…	2024
Elyoseph, Z; Hadar-Shoval, D; Asraf, K; Lvovsky, M	ChatGPT outperforms humans in emotional awareness evaluations	The artificial intelligence chatbot, ChatGPT, has gained widespread attention for its ability to perform natural language processing tasks and has the fastest-growing user base in history. Although ChatGPT has successfully generated theoretical information in multiple fields, its ability to identify and describe emotions is still unknown. Emotional awareness (EA), the ability to conceptualize one…	2023
Xie, SY; Zhao, WJ; Deng, GH; He, GH; He, N; Lu, ZH; Hu, WH; Zhao, MM; Du, J	Utilizing ChatGPT as a scientific reasoning engine to differentiate conflicting evidence and summarize challenges in controversial clinical questions	Objective Synthesizing and evaluating inconsistent medical evidence is essential in evidence-based medicine. This study aimed to employ ChatGPT as a sophisticated scientific reasoning engine to identify conflicting clinical evidence and summarize unresolved questions to inform further research.Materials and Methods We evaluated ChatGPT's effectiveness in identifying conflicting evidence and inves…	2024
Na, HH; Willet, KBS; Shi, H; Hur, J; He, D; Kim, C	Initial discussions of ChatGPT in education-related subreddits	Generative AI tools, like ChatGPT, have ignited global discussions and debates about potential educational impacts. By examining initial reactions to ChatGPT shared in online spaces, this study aims to deepen understanding of opportunities and concerns related to integrating such tools into education. With the keyword chatgpt, we searched 25 education-related subreddits on Reddit and conducted a …	2024
Kaufmann, CN; Bai, C; Borgia, B; Leeuwenburgh, C; Lin, Y; Mardini, MT; Mcelroy, T; Swanson, CW; Wimberly, KD; Zapata, R; Zeidan, RS; Manini, TM	ChatGPT's Role in Gerontology Research	Background Chat Generative Pre-trained Transformer (ChatGPT) and other ChatBots have emerged as tools for interacting with information in manners resembling natural human speech. Consequently, the technology is used across various disciplines, including business, education, and even in biomedical sciences. There is a need to better understand how ChatGPT can be used to advance gerontology researc…	2024
Keiper, MC	ChatGPT in practice: Increasing event planning efficiency through artificial intelligence	The purpose of this practice paper is to show faculty how and where to use ChatGPT to support planning an event in an event management class. This project is based on the high impact pedagogical practice of experiential learning. The use of ChatGPT, or similar chatbot style, artificial intelligence can be applied to many experiential learning projects in sport management. The application of this …	2023
Ye, JH; Zhang, MM; Nong, WGJ; Wang, L; Yang, XT	The relationship between inert thinking and ChatGPT dependence: An I-PACE model perspective	ChatGPT, as an example of generative artificial intelligence, possesses high-level conversational and problem-solving capabilities supported by powerful computational models and big data. However, the powerful performance of ChatGPT might enhance learner dependency. Although it has not yet been confirmed, many teachers and scholars are also concerned about this issue. Therefore, it is necessary t…	2024
Kumah-Crystal, Y; Mankowitz, S; Embi, P; Lehmann, CU	ChatGPT and the clinical informatics board examination: the end of unproctored maintenance of certification?	We aimed to assess ChatGPT's performance on the Clinical Informatics Board Examination and to discuss the implications of large language models (LLMs) for board certification and maintenance. We tested ChatGPT using 260 multiple-choice questions from Mankowitz's Clinical Informatics Board Review book, omitting 6 image-dependent questions. ChatGPT answered 190 (74%) of 254 eligible questions corre…	2023
Kohnke, L; Moorhouse, BL; Zou, D	ChatGPT for Language Teaching and Learning	In this technology review, we explore the affordances of the generative AI chatbot ChatGPT for language teaching and learning. In addition to this, we also present debates and drawbacks of ChatGPT. Finally, we present the digital competencies teachers and learners require to use this chatbot ethically and effectively to support language learning.	2023
Li, JK; Zong, H; Wu, EM; Wu, RR; Peng, ZF; Zhao, J; Yang, L; Xie, H; Shen, BR	Exploring the potential of artificial intelligence to enhance the writing of english academic papers by non-native english-speaking medical students - the educational application of ChatGPT	BackgroundAcademic paper writing holds significant importance in the education of medical students, and poses a clear challenge for those whose first language is not English. This study aims to investigate the effectiveness of employing large language models, particularly ChatGPT, in improving the English academic writing skills of these students.MethodsA cohort of 25 third-year medical students …	2024
Pham, HC; Duong, CD; Nguyen, GKH	What drives tourists' continuance intention to use ChatGPT for travel services? A stimulus-organism-response perspective	The recent surge in AI technologies, like ChatGPT, has sparked significant interest in their potential to revolutionize various industries, with the travel and tourism sector at the forefront. AI-driven chatbots now handle various tasks, from processing orders to providing tailored recommendations within hospitality and tourism. However, understanding what drives tourists to adopt ChatGPT for tra…	2024
Naher, J	Can ChatGPT provide a better support: a comparative analysis of ChatGPT and dataset responses in mental health dialogues	This study conducted an in-depth analysis of responses generated by ChatGPT, a popular language model-based chat application, in the context of mental health conversations. The analysis encompassed three key dimensions: word count, sentiment analysis, and response quality. ChatGPT consistently outperformed the dataset, delivering longer responses with an average word count of 352, compared to the…	2024
Rice, S; Crouse, SR; Winter, SR; Rice, C	The advantages and limitations of using ChatGPT to enhance technological research	In 2022, OpenAI made a groundbreaking entrance with the release of ChatGPT, a new online chatbot that allows users to interact with the GPT-3.5 language model. Users can ask questions and converse with ChatGPT by typing into a text field similar to direct messaging software. Then, ChatGPT will generate a response. Users can then either respond to ChatGPT, regenerate the previous response, or like…	2024
Kirshner, SN	GPT and CLT: The impact of ChatGPT's level of abstraction on consumer recommendations	This study explores how ChatGPT interprets information through the lens of Construal Level Theory (CLT). The findings show that ChatGPT exhibits an abstraction bias, generating responses consistent with a high-level construal. This abstraction bias results in ChatGPT prioritising high-level construal features (e.g., desirability) over low-level construal features (e.g., feasibility) in consumer e…	2024
Van Bulck, L; Moons, P	What if your patient switches from Dr. Google to Dr. ChatGPT? A vignette-based survey of the trustworthiness, value, and danger of ChatGPT-generated responses to health questions	ChatGPT is a new artificial intelligence system that revolutionizes the way how information can be sought and obtained. In this study, the trustworthiness, value, and danger of ChatGPT-generated responses on four vignettes that represented virtual patient questions were evaluated by 20 experts in the domain of congenital heart disease, atrial fibrillation, heart failure, or cholesterol. Experts g…	2024
Bucol, JL; Sangkawong, N	Exploring ChatGPT as a writing assessment tool	This research paper employs an exploratory framework to evaluate the potential of ChatGPT as an Automated Writing Evaluation (AWE) tool in teaching English as a Foreign Language (EFL) in Thailand. The main objective is to investigate how well ChatGPT can assess students' writing using prompts and pre-defined rubrics compared to human raters. Moreover, the study examines its strengths and weakness…	2024
Ma, F; Lyu, Z; Li, HB	Can ChatGPT predict Chinese equity premiums?	Leveraging over 1.86 million news headlines, we examine the capability of ChatGPT-3.5, a large language model (LLM), to predict equity risk premiums in the Chinese market. The predictive scores from ChatGPT not only positively and significantly forecast equity premiums but also markedly outperform the bag-of-words (BoW) method, demonstrating its superior capability to discern intricate market sen…	2024
Yu, SC; Huang, YM; Wu, TT	Tool, Threat, Tutor, Talk, and Trend: College Students' Attitudes toward ChatGPT	The purposes of this study are to investigate college students' attitudes toward ChatGPT and to understand whether gender makes any difference in their attitudes. We developed the ChatGPT attitude scale (CAS) and administrated it to a sample of 516 Taiwan college students. Through an exploratory factor analysis, the 5-T (Tool, Tutor, Talk, Trend, and Threat) model of CAS was extracted and validat…	2024
Lindebaum, D; Fleming, P	ChatGPT Undermines Human Reflexivity, Scientific Responsibility and Responsible Management Research	With ChatGPT being promoted to and by academics for writing scholarly articles more effectively, we ask what kind of knowledge does ChatGPT produce, what this means for our reflexivity as responsible management educators/researchers, and how an absence of reflexivity disqualifies us from shaping management knowledge in responsible ways. We urgently need to grasp what makes human knowledge distinc…	2024
Canagasuriam, D; Lukacik, ER	ChatGPT, can you take my job interview? Examining artificial intelligence cheating in the asynchronous video interview	Artificial intelligence (AI) chatbots, such as Chat Generative Pre-trained Transformer (ChatGPT), may threaten the validity of selection processes. This study provides the first examination of how AI cheating in the asynchronous video interview (AVI) may impact interview performance and applicant reactions. In a preregistered experiment, Prolific respondents (N = 245) completed an AVI after being…	2024
Ordak, M	ChatGPT's Skills in Statistical Analysis Using the Example of Allergology: Do We Have Reason for Concern?	Background: Content generated by artificial intelligence is sometimes not truthful. To date, there have been a number of medical studies related to the validity of ChatGPT's responses; however, there is a lack of studies addressing various aspects of statistical analysis. The aim of this study was to assess the validity of the answers provided by ChatGPT in relation to statistical analysis, as we…	2023
Zhu, CZG; Hall, CM; Fong, LHN; Lin, FF; Koupaei, SN	Examining the effects of ChatGPT on tourism and hospitality student responses through integrating technology acceptance model	ChatGPT has gained increased attention as an artificial intelligence (AI)-based tool in the field of tourism and hospitality education in recent years. This study investigates the impact of perceived ease of use, perceived usefulness and authenticity on student attitude and intention to use ChatGPT by incorporating the concept of authenticity into the technology acceptance model (TAM) theoretical…	2024
Shin, D; Lee, JH	Exploratory study on the potential of ChatGPT as a rater of second language writing	In recent years, various strategies have been employed to integrate ChatGPT into the field of second language (L2) teaching and learning. In line with such efforts, this study investigates the potential of ChatGPT as an automated writing evaluation (AWE) tool for L2 assessment, given the lack of systematic and quantitative investigation into human ratings and GPT-based scoring chatbot's ratings. …	2024
Songkram, N; Chootongchai, S; Keereerat, C; Songkram, N	Potential of ChatGPT in academic research: exploring innovative thinking skills	Academics, scholars, and learners are increasingly turning to AI-based language models like ChatGPT for a variety of academic and non-academic applications including essay writing, speech creation, literature summarizing, and idea production. However, the use of ChatGPT in academic research has sparked debate and raised concerns about its influence on research and publishing. By offering an actua…	2024
Komp-Leukkunen, K	How ChatGPT shapes the future labour market situation of software engineers: A Finnish Delphi study	ChatGPT is changing our working lives, conjuring visions of revolutionary shifts ahead. ChatGPT is a chatbot based on generative artificial intelligence, which can, e.g., write computer code. This article explores how it might shape the future labour market situation of software engineers. A Delphi study with 14 experts was conducted in Finland. The first round identified possible futures, and th…	2024
Zou, M; Huang, L	The impact of ChatGPT on L2 writing and expected responses: Voice from doctoral students	Despite the growing popularity of ChatGPT and chatbot-assisted writing, research on the use of ChatGPT in second language (L2) writing classrooms remains insufficient. Using reflection papers and focus group interviews, the qualitative study examined doctoral students' views on the impact of using ChatGPT on L2 writing and their expected responses. Thematic analysis revealed that ChatGPT could su…	2023
Sahari, Y; Al-Kadi, AMT; Ali, JKM	A Cross Sectional Study of ChatGPT in Translation: Magnitude of Use, Attitudes, and Uncertainties	This preliminary cross-sectional study, focusing on Artificial Intelligence (AI), aimed to assess the impact of ChatGPT on translation within an Arab context. It primarily explored the attitudes of a sample of translation teachers and students through semi-structured interviews and projective techniques. Data collection included gathering information about the advantages and challenges that ChatG…	2023
Flaherty, HB; Yurch, J	Beyond Plagiarism: ChatGPT as the Vanguard of Technological Revolution in Research and Citation	In the landscape of academic research and citation practices, the emergence of ChatGPT, an artificial intelligence language model developed by OpenAI, represents a transformative leap forward. This paper delves into the multifaceted role of ChatGPT in revolutionizing scholarly endeavors beyond mere plagiarism detection. We explore how ChatGPT facilitates research collaboration, streamlines litera…	2024
Redican, K; Gonzalez, M; Zizzamia, B	Assessing ChatGPT for GIS education and assignment creation	ChatGPT, an AI software, has rapidly gained popularity for a wide variety of applications, including educational uses. This research explores the use of ChatGPT to supplement Geographical Information Systems (GIS) coursework creation, to help educators with little experience in GIS. Visualizing sea level rise (SLR) and quantifying the extent of inundated areas under varying SLR scenarios is a com…	2024
Kim, DG; Moon, A	From helping hand to stumbling block: the ChatGPT paradox in competency experiment	We ran a controlled laboratory experiment to examine whether ChatGPT's aid can increase the participants' performance in three different - reading and writing, mathematical problem-solving, and computational thinking - tasks. We find that the maths score significantly decreases with ChatGPT's assistance. This result is mainly because the low-ability subjects couldn't discern the hallucinated answ…	2024
Su, MC; Lin, LE; Lin, LH; Chen, YC	Assessing question characteristic influences on ChatGPT's performance and response-explanation consistency: Insights from Taiwan's Nursing Licensing Exam	Background: Investigates the integration of an artificial intelligence tool, specifically ChatGPT, in nursing education, addressing its effectiveness in exam preparation and self-assessment. Objective: This study aims to evaluate the performance of ChatGPT, one of the most promising artificial intelligence-driven linguistic understanding tools in answering question banks for nursing licensing exa…	2024
Zou, WX; Li, JX; Yang, YK; Tang, L	Exploring the Early Adoption of Open AI among Laypeople and Technical Professionals: An Analysis of Twitter Conversations on #ChatGPT and #GPT3	Large language models (LLMs) such as GPT-3 and their derivative products such as ChatGPT have garnered significant attention for their remarkable ability to process texts and conduct human-like conversations. Guided by the Diffusion of Innovation theory, this study examines the early discussions about LLMs on Twitter, specifically about ChatGPT and GPT-3, during the first three months following t…	2023
Jiang, F; Hyland, K	Does ChatGPT Argue Like Students? Bundles in Argumentative Essays	The advent of ChatGPT, a novel AI-powered language model able to create grammatically accurate and coherent texts, has generated considerable concern among educationalists anxious about its potential to enable cheating among students and to undermine the development of critical thinking, problem-solving, and literacy skills. The similarities and differences between ChatGPT texts and human writing…	2024
Arthur, F; Salifu, I; Nortey, SA	Predictors of higher education students' behavioural intention and usage of ChatGPT: the moderating roles of age, gender and experience	The adoption and usage of ChatGPT among students are influenced by various factors, including individual characteristics such as age, gender, and experience with technology use. However, studies on the moderating roles of gender, age, and experience in predicting students' behavioural intention and usage of ChatGPT are limited. This study employed the Unified Theory of Acceptance and Use of Techn…	2024
Hussain, T; Wang, DK; Li, BQ	The influence of the COVID-19 pandemic on the adoption and impact of AI ChatGPT: Challenges, applications, and ethical considerations	Design/methodology/approach. This article employs qualitative thematic modeling to gather insights from 30 informants. The study explores various aspects related to the impact of the COVID-19 pandemic on AI ChatGPT technologies. Purpose: The purpose of this research is to examine how the COVID-19 pandemic has influenced the increased usage and adoption of AI ChatGPT. It aims to explore the pandem…	2024
Leslie-Miller, CJ; Simon, SL; Dean, K; Mokhallati, N; Cushing, CC	The critical need for expert oversight of ChatGPT: Prompt engineering for safeguarding child healthcare information	Objective ChatGPT and other large language models have the potential to transform the health information landscape online. However, lack of domain-specific expertise and known errors in large language models raise concerns about the widespread adoption of content generated by these tools for parents making healthcare decisions for their children. The aim of this study is to determine if health-re…	2024
Cavazos, JT; Hauck, KA; Baskin, HM; Bain, CM	ChatGPT Goes to College: Exploring Student Perspectives on Artificial Intelligence in the Classroom	Background The emergence of artificial intelligence (AI) in higher education has sparked numerous discussions about its implications. ChatGPT, a prominent AI conversational model, has attracted significant attention for its ability to generate essays and formulate responses.Objective The current study sought to explore how and why students are using ChatGPT, and to examine their perceptions about…	2024
Hoffmann, S; Lasarov, W; Dwivedi, YK	AI-empowered scale development: Testing the potential of ChatGPT	AI-tools such as ChatGPT can assist researchers to improve the performance of the research process. This paper examines whether researchers could apply ChatGPT to develop and empirically validate new research scales. The study describes a process how to prompt ChatGPT to assist the scale development of a new construct, using the example of the construct of perceived value of ChatGPT-supported con…	2024
Wang, M; Wang, MJ; Xu, X; Yang, LQ; Cai, DB; Yin, MH	Unleashing ChatGPT's Power: A Case Study on Optimizing Information Retrieval in Flipped Classrooms via Prompt Engineering	This research project investigates the impact of prompt engineering, a key aspect of chat generative pretrained transformer (ChatGPT), on college students' information retrieval in flipped classrooms. In recent years, an increasing number of students have been using AI-based tools, such as ChatGPT rather than traditional research engines to learn and to complete course assignments. Despite this g…	2024
Zhang, LX; Amos, C; Pentina, I	Interplay of rationality and morality in using ChatGPT for academic misconduct	ChatGPT's capability to generate original content on any topic represents a concern for academic institutions, since students can plagiarise the AI-created content with a low probability of being caught. While prior research on academic misconduct emphasized the combined effects of perceived costs and benefits in explaining students' decisions to cheat, the low detectability of ChatGPT-based plag…	2024
Mohamed, AM	Exploring the potential of an AI-based Chatbot (ChatGPT) in enhancing English as a Foreign Language (EFL) teaching: perceptions of EFL Faculty Members	The aim of this survey study was to investigate the perceptions of ten English as a Foreign Language (EFL) faculty members at Northern Border University regarding the effectiveness of ChatGPT in supporting their students' English language learning. The study utilized in-depth interviews with the faculty members as the primary data collection method. The results of the interviews demonstrated that…	2024
Shorey, S; Mattar, C; Pereira, TLB; Choolani, M	A scoping review of ChatGPT's role in healthcare education and research	Objectives: To examine and consolidate literature regarding the advantages and disadvantages of utilizing ChatGPT in healthcare education and research. Design/methods: We searched seven electronic databases (PubMed/Medline, CINAHL, Embase, PsycINFO, Scopus, ProQuest Dissertations and Theses Global, and Web of Science) from November 2022 until September 2023. This scoping review adhered to Arksey …	2024
Cheung, KKC; Pun, JKH; Li, WY	Students' Holistic Reading of Socio-Scientific Texts on Climate Change in a ChatGPT Scenario	ChatGPT becomes a prominent tool for students' learning of science when students read its scientific texts. Students read to learn about climate change misinformation using ChatGPT, while they develop critical awareness of the content, linguistic features as well as nature of AI and science to comprehend these texts. In this exploratory study, we investigated students' reading performance in comp…	2024
da Silva, CAG; Ramos, FN; de Moraes, RV; dos Santos, EL	ChatGPT: Challenges and Benefits in Software Programming for Higher Education	ChatGPT is a substantial language model developed by OpenAI, rooted in the GPT-3.5 architecture, with the capacity to generate human-like responses to text-based inputs. ChatGPT serves various purposes, encompassing chatbots, customer service, and personal assistants, which can significantly contribute to sustainability initiatives. Its applications range from language translation and content cre…	2024
Elmas, R; Adiguzel-Ulutas, M; Yilmaz, M	Examining ChatGPT's validity as a source for scientific inquiry and its misconceptions regarding cell energy metabolism	Many people use technological tools that are widely accessible, respond quickly, and have extensive information networks today. Due to recent technological advances in education and the increasing acceptance of Artificial Intelligence (AI) technologies, the issues regarding their implementation in education require identification and analysis. ChatGPT (Chat Generative Pre-trained Transformer), an…	2024
Wilby, RL; Esson, J	AI literacy in geographic education and research: Capabilities, caveats, and criticality	Concerns about runaway artificial intelligence (AI) -including large language models (LLMs) like ChatGPT -are at the forefront of contemporary political, social, and scientific discourse. This commentary provides a first look at ChatGPT's capabilities and limitations in supporting geographic research, critical thinking, learning, and curriculum development. We assessed ChatGPT's geographic knowle…	2024
Kim, J; Shin, S; Kim, JY; Koo, C	Effect of ChatGPT's Answering Style on Users' Acceptance in a Trip Planning Context	This research examines the effect of the answering style of ChatGPT on users' acceptance in a trip planning context, where ChatGPT recommends a list of destinations. Focusing on two style factors (information structure: destinations are listed vs. explained; communication style: opening and ending remarks are present vs. absent), we examined how travelers' acceptance of ChatGPT's recommendation v…	2024
Balmer, A	A Sociological Conversation with ChatGPT about AI Ethics, Affect and Reflexivity	This research note is a conversation between ChatGPT and a sociologist about the use of ChatGPT in knowledge production. ChatGPT is an artificial intelligence language model, programmed to analyse vast amounts of data, recognise patterns and generate human-like conversational responses based on that analysis. The research note takes an experimental form, following the shape of a dialogue, and was…	2023
Cooper, G	Examining Science Education in ChatGPT: An Exploratory Study of Generative Artificial Intelligence	The advent of generative artificial intelligence (AI) offers transformative potential in the field of education. The study explores three main areas: (1) How did ChatGPT answer questions related to science education? (2) What are some ways educators could utilise ChatGPT in their science pedagogy? and (3) How has ChatGPT been utilised in this study, and what are my reflections about its use as a …	2023
Saggu, A; Ante, L	The influence of ChatGPT on artificial intelligence related crypto assets: Evidence from a synthetic control analysis	The introduction of OpenAI's large language model, ChatGPT, catalyzed investor attention to-wards artificial intelligence (AI) technologies, including AI-related crypto assets not directly related to ChatGPT. Utilizing the synthetic difference-in-difference methodology, we identify significant ChatGPT effects, with AI-related crypto assets experiencing average returns ranging between 10.7% and 15…	2023
Su, JH; Yang, WP	Powerful or mediocre? Kindergarten teachers' perspectives on using ChatGPT in early childhood education	Guided by a sociocultural perspective, this study aims to explore the views of kindergarten teachers on ChatGPT, its potential benefits and challenges in education, and the support and training required for effective implementation. The study involved 10 teachers from several kindergartens in Hong Kong. Face-to-face interviews were conducted. The findings revealed that teachers had mixed opinions…	2023
Liu, YT; Lyu, Z	Changes in Public Perception of ChatGPT: A Text Mining Perspective Based on Social Media	Public perceptions are the decisive factor affecting ChatGPT development. Previous research mostly employed single quantitative or qualitative methods to analyze the perceptions of ChatGPT as a whole over a period of time, ignoring the dynamics of public perception. The true perceptions of ChatGPT remain an open question. We extracted 56,769 comments from 1 December 2022 to 15 February 2023 on Si…	2024
Mcfayden, TC; Bristol, S; Putnam, O; Harrop, C	ChatGPT: Artificial Intelligence as a Potential Tool for Parents Seeking Information About Autism	Autism Spectrum Disorder has seen a drastic increase in prevalence over the past two decades, along with discourse rife with debates and misinformation. This discourse has primarily taken place online, the main source of information for parents seeking information about autism. One potential tool for navigating information is ChatGPT-4, an artificial intelligence question and answer-style communi…	2024
Ye, ZC; Zhang, B; Zhang, K; Mendez, MJG; Yan, HJ; Wu, T; Qu, YM; Jiang, Y; Xue, P; Qiao, YL	An assessment of ChatGPT's responses to frequently asked questions about cervical and breast cancer	Background Cervical cancer (CC) and breast cancer (BC) threaten women's well-being, influenced by health-related stigma and a lack of reliable information, which can cause late diagnosis and early death. ChatGPT is likely to become a key source of health information, although quality concerns could also influence health-seeking behaviours. Methods This cross-sectional online survey compared ChatG…	2024
Sutton, A; Parisi, V	ChatGPT: Game-changer or wildcard for systematic searching?	In this editorial, Anthea Sutton and Veronica Parisi reflect on ChatGPT, how it may contribute to systematic searching, and provide their overview of some recent training they attended on ChatGPT, AI and systematic literature reviews.	2024
Rawas, S	ChatGPT: Empowering lifelong learning in the digital age of higher education	Artificial intelligence (AI) technologies have the potential to completely transform how we teach and learn in higher education. ChatGPT, a language model developed by OpenAI, is one such tool that can deliver individualized recommendations to students, increase collaboration and communication, and improve student learning results. However, there are some obstacles to overcome, such as ethical co…	2024
Chang, CC; Hwang, GJ	ChatGPT-facilitated professional development: evidence from professional trainers' learning achievements, self-worth, and self-confidence	Professional trainers play an important role in helping new recruits adapt to the workplace. In general hospitals, training courses for clinical teachers still adopt the lecture method. Such a teacher training approach focuses on the way of delivering knowledge and skills, while the training for their teaching of case handling as well as their self-worth and self-confidence could be insufficient.…	2024
da Silva, JAT; Tsigaris, P	Human- and AI-based authorship: Principles and ethics	Key pointsThe International Committee of Medical Journal Editors (ICMJE) recommendations for authorship are the dominant guidelines that guide who, and under what circumstances, an individual can be an author of an academic paper.Large language models (LLMs) and AI, like ChatGPT, given their ability and versatility, pose a challenge to the human-based authorship model.Several journals and publish…	2023
Chang, HD; Liu, B; Zhao, YP; Li, Y; He, FJ	Research on the acceptance of ChatGPT among different college student groups based on latent class analysis	Artificial intelligence, such as ChatGPT, is advancing rapidly, driving significant transformations in various social areas such as education. This study aimed to divide the student group and test the acceptance of ChatGPT in different student groups through the established model. This study used college students as the research object and the latent class model to distinguish the AI digital abil…	2024
Cohen, M; Khavkin, M; Davidow, DM; Toch, E	ChatGPT in the public eye: Ethical principles and generative concerns in social media discussions	With ChatGPT's rapid adoption, concerns regarding generative artificial intelligence (AI) have shifted from theoretical to practical. Drawing upon the algorithmic imaginary framework from critical algorithm studies and the anthropological concept of ordinary ethics, we analyzed Twitter discourse during ChatGPT's initial deployment, examining 368,359 tweets. Our analysis identified five topics ref…	2024
Sop, SA; Kur�er, D	What if ChatGPT generates quantitative research data? A case study in tourism	Purpose - This study aims to explore whether Chat Generative Pre-training Transformer (ChatGPT) can produce quantitative data sets for researchers who could behave unethically through data fabrication. Design/methodology/approach - A two-stage case study related to the field of tourism was conducted, and ChatGPT (v.3.5.) was asked to respond to the first questionnaire on behalf of 400 participant…	2024
Zhang, D; Zhao, XM	Understanding adoption intention of virtual medical consultation systems: Perceptions of ChatGPT and satisfaction with doctors	This study examined the impact of perceptions of ChatGPT, the leading AI chatbot since November 2022, on the acceptance and perceived efficacy of future GPT-powered virtual medical consultation systems (GPT-VMCSs), as well as their influence on the propensity to adopt such systems amid debates over their suitability for medical consultations. By utilizing the technology acceptance model (TAM), th…	2024
Guttentag, DA; Litvin, SW; Teixeira, R	Human vs. AI: can ChatGPT improve tourism product descriptions?	Generative artificial intelligence (AI) is a transformative technology with the potential to impact tourism in diverse ways. One important possible application of AI entails tourism suppliers employing AI-powered chatbots, such as ChatGPT, to generate marketing content. It is unclear, however, how such marketing content compares to content created by humans. Consequently, this study's purpose was…	2024
Rezai, A; Soyoof, A; Reynolds, BL	Disclosing the Correlation Between Using ChatGPT and Well-Being in EFL Learners: Considering the Mediating Role of Emotion Regulation	Artificial Intelligence (AI)-driven chatbots, such as ChatGPT, have significantly impacted education, especially for English as a Foreign Language (EFL) learners. However, there is paucity of empirical evidence concerning the role of chatbots in psycho-emotional constructs like well-being and emotion regulation. It is important to address this issue because it can further our understanding of the…	2024
Al-Dujaili, Z; Omari, S; Pillai, J; Al Faraj, A	Assessing the accuracy and consistency of ChatGPT in clinical pharmacy management: A preliminary analysis with clinical pharmacy experts worldwide	Background: ChatGPT conversation system has ushered in a revolutionary new era of information retrieval and stands as one of the fastest-growing platforms. Clinical pharmacy, as a dynamic discipline, necessitates an advanced comprehension of drugs and diseases. The process of decision-making in clinical pharmacy demands accuracy and consistency in medical information, as it directly affects patie…	2023
Dahlkemper, MN; Lahme, SZ; Klein, P	How do physics students evaluate artificial intelligence responses on comprehension questions? A study on the perceived scientific accuracy and linguistic quality of ChatGPT	This study aimed at evaluating how students perceive the linguistic quality and scientific accuracy of ChatGPT responses to physics comprehension questions. A total of 102 first- and second-year physics students were confronted with three questions of progressing difficulty from introductory mechanics (rolling motion, waves, and fluid dynamics). Each question was presented with four different res…	2023
Arefian, MH; Comoglu, I; Dikilitas, K	Understanding EFL teachers' experiences of ChatGPT-driven collaborative reflective practice through a community of practice lens	Purpose:Despite the acknowledged impact of generative artificial intelligence chatbot (ChatGPT) in the field of education, further research is necessary to explore the potential of ChatGPT in enhancing the professional growth of English as a foreign language (EFL) teachers. Hence, this study aims to uncover how Iranian EFL teachers' (four novice and four experienced teachers) ChatGPT-driven colla…	2024
Meo, SA; Alotaibi, M; Meo, MZS; Meo, MOS; Hamid, M	Medical knowledge of ChatGPT in public health, infectious diseases, COVID-19 pandemic, and vaccines: multiple choice questions examination based performance	Background At the beginning of the year 2023, the Chatbot Generative Pre-Trained Transformer (ChatGPT) gained remarkable attention from the public. There is a great discussion about ChatGPT and its knowledge in medical sciences, however, literature is lacking to evaluate the ChatGPT knowledge level in public health. Therefore, this study investigates the knowledge of ChatGPT in public health, inf…	2024
Liang, WJ; Wu, YJ	Exploring the use of ChatGPT to foster EFL learners' critical thinking skills from a post-humanist perspective	The use of ChatGPT for educational purposes is in its infancy, and its practical classroom application remains underexplored. While some studies have investigated the impact of ChatGPT on English as a Foreign Language (EFL) learners' critical thinking skills, they have not focused on structured pedagogical designs, leading to limited pedagogical insights. This study aims to fill this gap by exami…	2024
Zhou, W; Kim, Y	Innovative music education: An empirical assessment of ChatGPT-4's impact on student learning experiences	The application of artificial intelligence technologies, such as ChatGPT-4, offers a substantial chance to improve the learning process. The promising prospect of utilizing artificial intelligence and ChatGPT-4 to enhance educational interactions by offering tailored and engaging experiences is highly enticing. The promise of ChatGPT-4 resides in customizing teaching materials to correspond with …	2024
Lee, GG; Zhai, XM	Using ChatGPT for Science Learning: A Study on Pre-service Teachers' Lesson Planning	While ongoing efforts have continuously emphasized the integration of ChatGPT with science teaching and learning, there are limited empirical studies exploring its actual utility in the classroom. This study aims to fill this gap by analyzing the lesson plans developed by 29 pre-service elementary teachers and assessing how they integrated ChatGPT into science learning activities. We first examin…	2024
Lai, KT	How Well Does ChatGPT Handle Reference Inquiries? An Analysis Based on Question Types and Question Complexities	To explore whether artificial intelligence can be used to enhance library services, this study used ChatGPT to answer reference questions. An assessment rubric was used to evaluate how well ChatGPT handled different question types and difficulty levels. Overall ChatGPT's performance was fair, but it did poorly in information accuracy. It scored the highest when handling facilities and equipment-r…	2023
Koltovskaia, S; Rahmati, P; Saeli, H	Graduate students' use of ChatGPT for academic text revision: Behavioral, cognitive, and affective engagement	Amidst the growing hype surrounding ChatGPT and its use for writing purposes, numerous studies have emerged, but there has been limited emphasis on investigating how individual students utilize it for text revision. Against this backdrop, the present study examined how six Iranian graduate ESL students from STEM fields engaged with ChatGPT when revising their academic research proposals. The stud…	2024
Rehman, AU; Behera, RK; Islam, MS; Abbasi, FA; Imtiaz, A	Assessing the usage of ChatGPT on life satisfaction among higher education students: The moderating role of subjective health	OpenAI 's ChatGPT is a widely used artificial intelligence tool that has recently experienced rapid growth and widespread adoption. ChatGPT enhances digital accessibility, performance in communication, and supports the creation of digital content, which can be a powerful assistive technology for the education industry. However, the role of ChatGPT for higher education students remains a topic of …	2024
Adams, D; Chuah, KM; Devadason, E; Azzis, MSA	From novice to navigator: Students' academic help-seeking behaviour, readiness, and perceived usefulness of ChatGPT in learning	The emergence of chatbots and language models, such as ChatGPT has the potential to aid university students' learning experiences. However, despite its potential, ChatGPT is relatively new. There are limited studies that have investigated its usage readiness, and perceived usefulness among students for academic purposes. This study investigated university students' academic help-seeking behaviour…	2023
Tafesse, W; Wien, A	ChatGPT's applications in marketing: a topic modeling approach	PurposeChatGPT is a versatile technology with practical use cases spanning many professional disciplines including marketing. Being a recent innovation, however, there is a lack of academic insight into its tangible applications in the marketing realm. To address this gap, the current study explores ChatGPT's application in marketing by mining social media data. Additionally, the study employs th…	2024
Dos Santos, FC; Johnson, LG; Madandola, OO; Priola, KJB; Yao, YW; Macieira, TGR; Keenan, GM	An example of leveraging AI for documentation: ChatGPT-generated nursing care plan for an older adult with lung cancer	Objective Our article demonstrates the effectiveness of using a validated framework to create a ChatGPT prompt that generates valid nursing care plan suggestions for one hypothetical older patient with lung cancer.Method This study describes the methodology for creating ChatGPT prompts that generate consistent care plan suggestions and its application for a lung cancer case scenario. After enteri…	2024
Chang, CY; Yang, CL; Jen, HJ; Ogata, H; Hwang, GH	Facilitating nursingandhealthnursing and health educationeducation byincorporatingby incorporating ChatGPTintoChatGPT into learningdesignslearning designs	Traditional nursing and health education design courses usually only transfer knowledge via lectures, and lack interaction, drills and personalized feedback. However, the development and widespread adoption of generative artificial intelligence via the ChatGPT system presents an opportunity to address these issues. Some CIDI model-based ChatGPT systems have been developed, but how to effectively …	2024
Howe, PDL; Fay, N; Saletta, M; Hovy, E	ChatGPT's advice is perceived as better than that of professional advice columnists	ChatGPT is a high-performance large language model that has the potential to significantly improve human-computer interactions. It can provide advice on a range of topics, but it is unclear how good this advice is relative to that provided by competent humans, especially in situations where empathy is required. Here, we report the first investigation of whether ChatGPT's responses are perceived a…	2023
Fuller, KA; Morbitzer, KA; Zeeman, JM; Persky, AM; Savage, AC; Mclaughlin, JE	Exploring the use of ChatGPT to analyze student course evaluation comments	Background Since the release of ChatGPT, numerous positive applications for this artificial intelligence (AI) tool in higher education have emerged. Faculty can reduce workload by implementing the use of AI. While course evaluations are a common tool used across higher education, the process of identifying useful information from multiple open-ended comments is often time consuming. The purpose o…	2024
Weingrad, AB; Cozza, SJ	ChatGPT: To Be or Not to Be in Bikini Bottom	Objective: In this report, we tested ChatGPT's ability to think abstractly and to integrate information about two seemingly disparate topics by requesting a wellarticulated, intellectually stimulating essay in response to a complex and somewhat paradoxical task. Method: We asked ChatGPT to write a satirical essay comparing SpongeBob Squarepants to Shakespeare's Hamlet and examined its ability to …	2023
Aladag, H	Assessing the Accuracy of ChatGPT Use for Risk Management in Construction Projects	Artificial Intelligence (AI) is considered promising digital technology that has important opportunities for enhancing project oversight and delivering improved decision-making in the risk management domain. However, there is a limited amount of research that has evaluated AI tools' performance in risk management. Therefore, with the intention of sustaining more accurate risk-based decision-makin…	2023
Jo, H; Park, DH	AI in the Workplace: Examining the Effects of ChatGPT on Information Support and Knowledge Acquisition	The rapid development and widespread adoption of artificial intelligence (AI) systems like ChatGPT in the workplace underscores the need for a comprehensive understanding of their implications on worker productivity, learning, and the determinants of their usage. This study elucidates the antecedents and outcomes of using ChatGPT among workers, employing a sample size of 351 participants across v…	2023
Criss, S; Nguyen, TT; Gonzales, SM; Lin, B; Kim, M; Makres, K; Sorial, BM; Xiong, YJ; Dennard, E; Merchant, JS; Hswen, Y	HIV Stigma Exists - Exploring ChatGPT's HIV Advice by Race and Ethnicity, Sexual Orientation, and Gender Identity	BackgroundStigma and discrimination are associated with HIV persistence. Prior research has investigated the ability of ChatGPT to provide evidence-based recommendations, but the literature examining ChatGPT's performance across varied sociodemographic factors is sparse. The aim of this study is to understand how ChatGPT 3.5 and 4.0 provide HIV-related guidance related to race and ethnicity, sexu…	2024
Zhou, SC	A Survey on the Usefulness of ChatGPT as a Modern Tool for Research in China	ChatGPT is famous for assisting in research, among other AI-generated research assistance modules. It is being updated and its users are getting reliable assistance in research work. However, the current study focused on measuring the impact of ChatGPT on academic research, finding theory, data analysis, proofreading, and error identification. The motivation for this research was to contribute kn…	2024
Retkowsky, J; Hafermalz, E; Huysman, M	Managing a ChatGPT-empowered workforce: Understanding its affordances and side effects	Generative AI, particularly ChatGPT, creates new managerial concerns. This article addresses a crucial managerial challenge: While employees are including the tool as their private knowledge assistant in many aspects of their daily work, it is difficult for managers to see and understand the impact within their organization. There is more and more literature on what ChatGPT means for business, bu…	2024
Azrout, R; van Berlo, ZMC; Dub�l, R; Jonkman, JGF; Wolfers, LN; Baumgartner, SE	Has the AI Revolution Started Yet? A Status Report on the Use of and the Attitudes Towards ChatGPT in Dutch Society	The launch of ChatGPT led to a fast-growing userbase and substantial attention from journalists and academics towards the developments, possibilities and threats of AI. Despite this, we have little to no knowledge about the diffusion or perceptions of ChatGPT in the general public. Using a representative sample of the Dutch adult population ( N = 1,489), we probed in the early adoption phase the …	2024
Carvalho, I; Ivanov, S	ChatGPT for tourism: applications, benefits and risks	Purpose - The rapid growth of artificial intelligence is disrupting various industries, including the tourism sector. This paper aims to outline the applications, benefits and risks of ChatGPT and large language models in general on tourism. It also aims to establish a research agenda for investigating the implications of these models in tourism.Design/methodology/approach - Drawing on the availa…	2024
Duong, CD; Ngo, TVN; Khuc, TA; Tran, NM; Nguyen, TPT	Unraveling the dark side of ChatGPT: a moderated mediation model of technology anxiety and technostress	PurposeLimited knowledge exists regarding the adverse effects of artificial intelligence adoption, including platforms like ChatGPT, on users' mental well-being. The current research seeks to adopt the insight from the stressor-strain-outcome paradigm and a moderated mediation model to examine how technology anxiety moderates the direct and indirect relationships between compulsive use of ChatGPT…	2024
Berrezueta-Guzman, S; Kandil, M; Mart�n-Ruiz, ML; de la Cruz, IP; Krusche, S	Future of ADHD Care: Evaluating the Efficacy of ChatGPT in Therapy Enhancement	This study explores the integration of large language models (LLMs), like ChatGPT, to improve attention deficit hyperactivity disorder (ADHD) treatments. Utilizing the Delphi method for its systematic forecasting capabilities, we gathered a panel of child ADHD therapy experts. These experts interacted with our custom ChatGPT through a specialized interface, thus engaging in simulated therapy scen…	2024
Stergiou, DP; Nella, A	ChatGPT and Tourist Decision-Making: An Accessibility-Diagnosticity Theory Perspective	This paper investigates the role of ChatGPT in informing tourist decision-making across different destination contexts, focusing particularly on the accessibility and diagnosticity of its recommendations. Specifically, we inform our analysis with the tenets of the Accessibility-Diagnosticity Theory (ADT), to draw insights into ChatGPT's capabilities to produce contextually relevant and personalis…	2024
Su, YF; Lin, Y; Lai, C	Collaborating with ChatGPT in argumentative writing classrooms	Composing high-quality argumentative writing requires consideration of the dialogical, structural, and linguistic aspects of argumentation. However, finding an ideal peer student to practice argumentation skills can be challenging, and providing feedback on lower-level language concerns and complex issues related to content and organization can be time-consuming for teachers. In this article, we …	2023
Popovici, MD	ChatGPT in the Classroom. Exploring Its Potential and Limitations in a Functional Programming Course	In November 2022, OpenAI has introduced ChatGPT - a chatbot based on supervised and reinforcement learning. Not only can it answer questions emulating human-like responses, but it can also generate code from scratch or complete coding templates provided by the user. ChatGPT can generate unique responses which render any traditional anti-plagiarism tool useless. Its release has ignited a heated de…	2023
Iqbal, U; Lee, LTJ; Rahmanti, AR; Celi, LA; Li, YCJ	Can large language models provide secondary reliable opinion on treatment options for dermatological diseases?	Objective To investigate the consistency and reliability of medication recommendations provided by ChatGPT for common dermatological conditions, highlighting the potential for ChatGPT to offer second opinions in patient treatment while also delineating possible limitations.Materials and Methods In this mixed-methods study, we used survey questions in April 2023 for drug recommendations generated …	2024
Tsai, CY; Cheng, PY; Deng, JH; Jaw, FS; Yii, SC	ChatGPT v4 outperforming v3.5 on cancer treatment recommendations in quality, clinical guideline, and expert opinion concordance	Objectives: To assess the quality and alignment of ChatGPT's cancer treatment recommendations (RECs) with National Comprehensive Cancer Network (NCCN) guidelines and expert opinions. Methods: Three urologists performed quantitative and qualitative assessments in October 2023 analyzing responses from ChatGPT-4 and ChatGPT-3.5 to 108 prostate, kidney, and bladder cancer prompts using two zero-shot …	2024
Altinay, Z; Altinay, F; Tlili, A; Vatankhah, S	Keep your friends close, but your enemies closer: ChatGPT in tourism and hospitality	Purpose - ChatGPT has been receiving mounting research attention recently. However, its application and challenges to adopt for tourism and hospitality businesses remain relatively unexplored. To address this research gap, this study aims to systematically assess the application of ChatGPT and its challenges within the domain of tourism and hospitality. Design/methodology/approach - This study co…	2024
Abdelhalim, SM	Using ChatGPT to promote research competency: English as a Foreign Language undergraduates' perceptions and practices across varied metacognitive awareness levels	Background: Introducing new technologies in education sparks debates, disrupting traditional practices, and requiring teacher adaptation. ChatGPT is an example. Research explores its benefits and concerns in education, with recommendations for classroom use. Nevertheless, limited evidence supports ChatGPT as a tool for supporting English as a Foreign Language (EFL) students' research competency. …	2024
Lopes, APL	Artificial history? Inquiring ChatGPT on historiography	In this paper, I examine the historiographical capabilities of ChatGPT, a state-of-the-art artificial intelligence (AI) chatbot released on 30 November 2022, by OpenAI corporation. I begin by outlining a concise history of AI, highlighting the key innovations that have culminated in the development of advanced applications such as ChatGPT. Subsequently, I present an analysis of my interactions wi…	2023
Han, HS; Kim, S; Hailu, TB; Al-Ansi, A; Loureiro, SMC; Kim, JJ	Determinants of approach behavior for ChatGPT and their configurational influence in the hospitality and tourism sector: a cumulative prospect theory	PurposeThis research paper aims to explore the concerns and determinants of travelers' behavior toward ChatGPT in the hospitality and tourism context. It also examines the weight of risk factors versus that of motivation and innovation characteristics influencing travelers' approach behaviors toward ChatGPT.Design/methodology/approachA cumulative prospect theory was used to determine travelers' r…	2024
Bhullar, PS; Joshi, M; Chugh, R	ChatGPT in higher education - a synthesis of the literature and a future research agenda	ChatGPT has emerged as a significant subject of research and exploration, casting a critical spotlight on teaching and learning practices in the higher education domain. This study examines the most influential articles, leading journals, and productive countries concerning citations and publications related to ChatGPT in higher education, while also shedding light on emerging thematic and geogra…	2024
Chawla, U; Mohnot, R; Singh, HV	Unleashing the potential: An empirical study on Student Application of ChatGPT in Education using serial mediation modeling	This study aims to understand students' adoption of ChatGPT in educational settings. Students' perceptions of ChatGPT influence their intentions to adopt it. The factors that influence their adoption include Perceived Pedagogy, Perceived Amplification , Perceived Ingenuity and Perceived Ethics and these highlight the potential of ChatGPT to revolutionize pedagogical practices, enhance course mate…	2024
Wang, XF; Sanders, HM; Liu, YC; Seang, K; Tran, BX; Atanasov, AG; Qiu, Y; Tang, SL; Car, J; Wang, YX; Wong, TY; Tham, YC; Chung, KC	ChatGPT: promise and challenges for deployment in low- and middle-income countries	In low- and middle-income countries (LMICs), the fields of medicine and public health grapple with numerous challenges that continue to hinder patients' access to healthcare services. ChatGPT, a publicly accessible chatbot, has emerged as a potential tool in aiding public health efforts in LMICs. This viewpoint details the potential benefits of employing ChatGPT in LMICs to improve medicine and p…	2023
Kim, MJ; Kang, SE; Hall, CM; Kim, JS; Promsivapallop, P	Unveiling the impact of ChatGPT on travel consumer behaviour: exploring trust, attribute, and sustainable-tourism action	This study examines the influence of ChatGPT on tourist behaviour using complexity theory. Factors such as media richness, anthropomorphism, trust in ChatGPT, and trust in online travel agencies are investigated to understand their effects on purchasing intentions and word-of-mouth, along with a moderator of sustainable-tourism action (practice). Results revealed the relationships among the varia…	2024
Chen, SY; Kuo, HY; Chang, SH	Perceptions of ChatGPT in healthcare: usefulness, trust, and risk	Introduction This study explores the perceptions of ChatGPT in healthcare settings in Taiwan, focusing on its usefulness, trust, and associated risks. As AI technologies like ChatGPT increasingly influence various sectors, their potential in public health education, promotion, medical education, and clinical practice is significant but not without challenges. The study aims to assess how individu…	2024
Heyman, T; Heyman, G	The impact of ChatGPT on human data collection: A case study involving typicality norming data	Tools like ChatGPT, which allow people to unlock the potential of large language models (LLMs), have taken the world by storm. ChatGPT's ability to produce written output of remarkable quality has inspired, or forced, academics to consider its consequences for both research and education. In particular, the question of what constitutes authorship, and how to evaluate (scientific) contributions ha…	2023
Chiu, TKF	A classification tool to foster self-regulated learning with generative artificial intelligence by applying self-determination theory: a case of ChatGPT	Generative AI such as ChatGPT provides an instant and individualized learning environment, and may have the potential to motivate student self-regulated learning (SRL), more effectively than other non-AI technologies. However, the impact of ChatGPT on student motivation, SRL, and needs satisfaction is unclear. Motivation and the SRL process can be explained using self-determination theory (SDT) a…	2024
Chang, LC; Wang, YN; Lin, HL; Liao, LL	Registered Nurses' Attitudes Towards ChatGPT and Self-Directed Learning: A Cross-Sectional Study	BackgroundSelf-directed, lifelong learning is essential for nurses' competence in complex healthcare environments, which are characterised by rapid advancements in medicine and technology and nursing shortages. Previous studies have demonstrated that ChatGPT technology fosters self-directed learning by motivating users to engage with it. ObjectivesTo explore the relationships amongst socio-demogr…	2024
�elik, F; Ersanli, CY; Arslanbay, G	Does AI Simplification of Authentic Blog Texts Improve Reading Comprehension, Inferencing, and Anxiety? A One-Shot Intervention in Turkish EFL Context	This experimental study investigates the impact of ChatGPT-simplified authentic texts on university students' reading comprehension, inferencing, and reading anxiety levels. A within-subjects design was employed, and 105 undergraduate English as a foreign language (EFL) students engaged in both original and ChatGPT-simplified text readings, serving as their own controls. The findings reveal a sig…	2024
Friederichs, H; Friederichs, WJ; M�rz, M	ChatGPT in medical school: how successful is AI in progress testing?	Background As generative artificial intelligence (AI), ChatGPT provides easy access to a wide range of information, including factual knowledge in the field of medicine. Given that knowledge acquisition is a basic determinant of physicians' performance, teaching and testing different levels of medical knowledge is a central task of medical schools. To measure the factual knowledge level of the Ch…	2023
Liu, XN; Lai, R; Wu, CL; Yan, CJ; Gan, Z; Yang, YR; Zeng, XT; Liu, J; Liao, LL; Lin, YS; Jing, HM; Zhang, WL	Assessing the utility of artificial intelligence throughout the triage outpatients: a prospective randomized controlled clinical study	Currently, there are still many patients who require outpatient triage assistance. ChatGPT, a natural language processing tool powered by artificial intelligence technology, is increasingly utilized in medicine. To facilitate and expedite patients' navigation to the appropriate department, we conducted an outpatient triage evaluation of ChatGPT. For this evaluation, we posed 30 highly representat…	2024
Lee, YJ	Can my writing be polished further? When ChatGPT meets human touch	Recent attention on ChatGPT, a prominent AI language model, highlights its potential in assisting EFL writing. Although ChatGPT's capabilities involve grammar correction, vocabulary enrichment and sentence structuring, its full potential alongside human scaffolding in EFL writing classrooms remains unexplored. This study aims to fill this gap by adopting the cognitive process model of writing as …	2024
Zhang, MM; Yang, XT	Google or ChatGPT: Who is the better helper for university students	Using information technology tools for academic help-seeking among college students has become a popular trend. In the evolutionary process between Generative Artificial Intelligence (GenAI) and traditional search engines, when students face academic challenges, do they tend to prefer ChatGPT, or are they more inclined to utilize Google? And what are the key factors influencing learners' preferen…	2024
Stojanov, A	Learning with ChatGPT 3.5 as a more knowledgeable other: an autoethnographic study	ChatGPT, an artificial intelligence language model introduced in November 2022, is potentially applicable in many contexts, including higher education. Although academics are already using it to draft papers or develop search queries for systematic reviews, its use as a tool aiding the learning process has not been examined. To address this research gap, I conducted an autoethnographic study exam…	2023
Shin, H; Kang, JHY	Bridging the gap of bibliometric analysis: The evolution, current state, and future directions of tourism research using ChatGPT	ChatGPT can generate coherent text with unprecedented fluency by processing massive amounts of text data. Given the chatbot's remarkable accuracy in responses to a wide range of topics, this research aims to examine the evolution, present status, and future directions of tourism research using ChatGPT. A total of 15 interview questions were developed and semi-structured interviews were conducted …	2023
Fu, XY; Wang, RN; Li, CS	Can ChatGPT Evaluate Plans?	Problem, research strategy, and findingsLarge language models, such as ChatGPT, have recently risen to prominence in producing human-like conversation and assisting with various tasks, particularly for analyzing high-dimensional textual materials. Because planning researchers and practitioners often need to evaluate planning documents that are long and complex, a first-ever possible question has …	2024
Schweitzer, S; Conrads, M	The digital transformation of jurisprudence: an evaluation of ChatGPT-4's applicability to solve cases in business law	In the evolving landscape of legal information systems, ChatGPT-4 and other advanced conversational agents (CAs) offer the potential to disruptively transform the law industry. This study evaluates commercially available CAs within the German legal context, thereby assessing the generalizability of previous U.S.-based findings. Employing a unique corpus of 200 distinct legal tasks, ChatGPT-4 was …	2024
Ngo, TTA; Tran, TT; An, GK; Nguyen, PT	ChatGPT for Educational Purposes: Investigating the Impact of Knowledge Management Factors on Student Satisfaction and Continuous Usage	The growing prevalence of advanced generative artificial intelligence chatbots, such as ChatGPT, in the educational sector has raised considerable interest in understanding their impact on student knowledge and exploring effective and sustainable implementation strategies. This research investigates the influence of knowledge management factors on the continuous usage of ChatGPT for educational p…	2024
Beckmann, L; Hark, PF	ChatGPT and the banking business: Insights from the US stock market on potential implications for banks	Technological advances in artificial intelligence, such as ChatGPT, promise significant potential for automation in the banking sector, but might also be associated with uncertainties and potential disadvantages for banks. By empirically analyzing US stock market reactions to ChatGPT's launch, this study extracts the expectations of market participants to gauge potential future implications of Ch…	2024
Ghimire, SN; Bhattarai, U; Baral, RK	Implications of ChatGPT for higher education institutions: exploring Nepali university students' perspectives	AI-powered ChatGPT has sparked considerable discussion in media, academia, and the scientific community of late. This empirical study reports on how higher education (HE) students in Nepal have utilized, experienced, and perceived this technology. This study, based on a qualitative design, utilized semi-structured interviews with university students to generate the overall study data. Our intervi…	2024
Naamati-Schneider, L	Enhancing AI competence in health management: students' experiences with ChatGPT as a learning Tool	Background The healthcare industry has had to adapt to significant shifts caused by technological advancements, demographic changes, economic pressures, and political dynamics. These factors are reshaping the complex ecosystem in which healthcare organizations operate and have forced them to modify their operations in response to the rapidly evolving landscape. The increase in automation and the …	2024
Bhardwaj, RG; Bedi, HS	ChatGPT as an education and learning tool for engineering, technology and general studies: performance analysis of ChatGPT 3.0 on CSE, GATE and JEE examinations of India	The quantitative and qualitative performance analysis of ChatGPT-3.0, a large language model, is carried out on three important and highly competitive examinations held in India: civil services examination (CSE, prelims), graduate aptitude test in engineering (GATE), and joint entrance examination (JEE). These examinations cover general knowledge, current affairs, history, geography, Indian polit…	2024
Branum, C; Schiavenato, M	Can ChatGPT Accurately Answer a PICOT Question? Assessing AI Response to a Clinical Question	Background:ChatGPT, an artificial intelligence (AI) text generator trained to predict correct words, can provide answers to questions but has shown mixed results in answering medical questions.Purpose:To assess the reliability and accuracy of ChatGPT in providing answers to a complex clinical question.Methods:A Population, Intervention, Comparison, Outcome, and Time (PICOT) formatted question was…	2023
Parker, JL; Becker, K; Carroca, C	ChatGPT for Automated Writing Evaluation in Scholarly Writing Instruction	Background: Effective strategies for developing scholarly writing skills in postsecondary nursing students are needed. Generative artificial intelligence (GAI) tools, such as ChatGPT, for automated writing evaluation (AWE) hold promise for mitigating challenges associated with scholarly writing instruction in nursing education. This article explores the suitability of ChatGPT for AWE in writing i…	2023
Motoki, K; Spence, C; Velasco, C	Colour/shape-taste correspondences across three languages in ChatGPT	Crossmodal correspondences, the tendency for a sensory feature / attribute in one sensory modality (either physically present or merely imagined), to be associated with a sensory feature in another sensory modality, have been studied extensively, revealing consistent patterns, such as sweet tastes being associated with pink colours and round shapes across languages. The present research explores …	2024
Han, JN; Li, MM	Exploring ChatGPT-supported teacher feedback in the EFL context	This study investigates the ChatGPT-supported teacher feedback in the Chinese tertiary EFL context and explores an innovative AI-aided writing pedagogy by integrating ChatGPT into teacher writing feedback provisions to alleviate the challenges of teacher feedback in a large class, which were reported in previous research. The participants of this study were four instructors and 102 students from …	2024
Banihashem, SK; Kerman, NT; Noroozi, O; Moon, J; Drachsler, H	Feedback sources in essay writing: peer-generated or AI-generated feedback?	Peer feedback is introduced as an effective learning strategy, especially in large-size classes where teachers face high workloads. However, for complex tasks such as writing an argumentative essay, without support peers may not provide high-quality feedback since it requires a high level of cognitive processing, critical thinking skills, and a deep understanding of the subject. With the promisin…	2024
Oehler, A; Horn, M	Does ChatGPT provide better advice than robo-advisors?	We develop three investor profiles with different risk attitudes and consult ChatGPT and 17 roboadvisors to recommend an investment portfolio. We compare the recommendations with a benchmark derived from academic literature. ChatGPT's recommendations align with the three investor profiles and the benchmark. In contrast, only three out of the 17 robo-advisors come close to meeting the benchmark fo…	2024
Woo, DJ; Wang, DL; Guo, K; Susanto, H	Teaching EFL students to write with ChatGPT: Students' motivation to learn, cognitive load, and satisfaction with the learning process	This mixed methods study explores EFL students' experiences and perceptions as they learn to write a composition with ChatGPT's support in a classroom instructional context. Students' perceptions are explored in terms of their motivation to learn about ChatGPT, cognitive load and satisfaction with the learning process. In a workshop format, twenty-one Hong Kong secondary school students were intr…	2024
Bui, NM; Barrot, JS	ChatGPT as an automated essay scoring tool in the writing classrooms: how it compares with human scoring	With the generative artificial intelligence (AI) tool's remarkable capabilities in understanding and generating meaningful content, intriguing questions have been raised about its potential as an automated essay scoring (AES) system. One such tool is ChatGPT, which is capable of scoring any written work based on predefined criteria. However, limited information is available about the reliability …	2024
Bin-Hady, WRA; Al-Kadi, A; Hazaea, A; Ali, JKM	Exploring the dimensions of ChatGPT in English language learning: a global perspective	PurposeThe proliferation of ChatGPT, as in many other digital technologies and social media, has increasingly impacted many aspects of modern life, including second and foreign language education. This study, building on a common theoretical position of all these advances in Artificial intelligence (AI), seeks to establish a model for ChatGPT research on English language learning. It specifically…	2023
Chen, AJ; Chen, DO; Tian, L	Benchmarking the symptom-checking capabilities of ChatGPT for a broad range of diseases	Objective This study evaluates ChatGPT's symptom-checking accuracy across a broad range of diseases using the Mayo Clinic Symptom Checker patient service as a benchmark.Methods We prompted ChatGPT with symptoms of 194 distinct diseases. By comparing its predictions with expectations, we calculated a relative comparative score (RCS) to gauge accuracy.Results ChatGPT's GPT-4 model achieved an avera…	2023
Duong, CD; Nguyen, TH; Ngo, TVN; Pham, TTP; Vu, AT; Dang, NS	Using generative artificial intelligence (ChatGPT) for travel purposes: parasocial interaction and tourists' continuance intention	Purpose - This study aims to investigate what drives tourists to continue using ChatGPT for travel purposes. This study focuses on the impact of parasocial interaction on tourists' intention to continue using ChatGPT. It also examines how satisfaction mediates this relationship and the role of technology anxiety as a moderating factor. Design/methodology/approach - Using a sample of 606 tourists …	2024
Reid, JA	Building Clinical Simulations With ChatGPT in Nursing Education	Background: Competency-based nursing education necessitates effective instructional methods and assessment tools for evaluating students' knowledge, skills, and attitudes. Clinical simulation has emerged as a valuable approach, but creating well-crafted simulations traditionally requires substantial time and effort. The advent of artificial intelligence (AI), exemplified by ChatGPT (OpenAI), offe…	2024
Elkefi, S; Tounsi, A; Kefi, MA	Use of ChatGPT for education by engineering students in developing countries: a mixed-methods study	Developing countries face challenges in AI integration into learning initiatives. With the widespread use of ChatGPT, many concerns were expressed. Thus, it is crucial to investigate students' attitudes toward ChatGPT and the factors influencing their decision to continue using it in the future. We used a mixed-methods triangulation design based on the Unified Theory of Acceptance and Use of Tech…	2024
Ofem, UJ; Owan, VJ; Iyam, MA; Udeh, MI; Anake, PM; Ovat, SV	Students' perceptions, attitudes and utilisation of ChatGPT for academic dishonesty: Multigroup analyses via PLS-SEM	While previous studies have explored students' use of different AI tools for academic purposes, studies that have specifically investigated students' use of ChatGPT for dishonest academic purposes in Nigeria are lacking. The consequence of this contextual and knowledge gap is a lack of specific understanding regarding students' engagement with ChatGPT for academic dishonesty in Nigerian tertiary …	2024
Sibilin, CS	Education and the Epistemological Crisis in the Age of ChatGPT	The emergence of ChatGPT and its ability to imitate student work has precipitated a crisis in education. Responses range from practical efforts to detect or prevent ChatGPT use to existential reflection about learning and assessment. However, the crisis is also epistemological, with educators struggling to determine what students know and fearing that student knowledge is diminishing. The educati…	2023
Situmorang, DDB; Salim, RMA; Ifdil, I; Liza, LO; Rusandi, MA; Hayati, IR; Amalia, R; Muhandaz, R; Fitriani, A	The current existence of ChatGPT in education: a double-edged sword?	The authors in this article would like to invite related parties to carry out updates in the world of education, that the existence of ChatGPT can provide new enthusiasm for all of us to improve in a better direction.	2023
Wei, T; Wu, H; Chu, G	Is ChatGPT competent? Heterogeneity in the cognitive schemas of financial auditors and robots	The constraints of ChatGPT, as an intelligent conversational robot, in mimicking complex human activities have created doubts about its competence in the financial profession. Prior research has shown that the limitations of such robots result from differences between human and artificial cognitive structures, such as differences in structural approaches to interpreting information by organizing …	2023
Nan, D; Sun, S; Zhang, S; Zhao, X; Kim, JH	Analyzing behavioral intentions toward Generative Artificial Intelligence: the case of ChatGPT	Generative artificial intelligence (AI) is an innovative AI technology that has garnered considerable attention worldwide. This study aimed to facilitate the development of such technologies by examining the factors affecting individuals' intentions toward generative AI (e.g., ChatGPT). Concretely, we developed a causal model by extending the expectation confirmation model with information system…	2024
Zhao, YP; Li, Y; Xiao, YY; Chang, HD; Liu, B	Factors Influencing the Acceptance of ChatGPT in High Education: An Integrated Model With PLS-SEM and fsQCA Approach	The swift incorporation of artificial intelligence (AI) into higher education has significantly propelled the digital transformation of education. This advancement is crucial for educators aiming to augment teaching quality through AI technologies, such as ChatGPT. However, the acceptance of ChatGPT among college students remains underexplored. This paper aims to clarify the determinants influenc…	2024
Tong, DZ; Tao, Y; Zhang, KK; Dong, XX; Hu, YY; Pan, SD; Liu, QY	Investigating ChatGPT-4's performance in solving physics problems and its potential implications for education	Artificial intelligence (AI) technologies have been consistently influencing the progress of education for an extended period, with its impact becoming more significant especially after the launch of ChatGPT-3.5 at the end of November 2022. In the field of physics education, recent research regarding the performance of ChatGPT-3.5 in solving physics problems discovered that its problem-solving ab…	2023
Al-Abdullatif, AM; Alsubaie, MA	ChatGPT in Learning: Assessing Students' Use Intentions through the Lens of Perceived Value and the Influence of AI Literacy	This study sought to understand students' intentions regarding the use of ChatGPT in learning from the perspective of perceived value, exploring the influence of artificial intelligent (AI) literacy. Drawing on a sample of 676 university students from diverse academic backgrounds, we employed a structured survey questionnaire to measure their perceptions of ChatGPT as a learning tool. The collect…	2024
Smith, A; Hachen, S; Schleifer, R; Bhugra, D; Buadze, A; Liebrenz, M	Old dog, new tricks? Exploring the potential functionalities of ChatGPT in supporting educational methods in social psychiatry	Background: Artificial Intelligence is ever-expanding and large-language models are increasingly shaping teaching and learning experiences. ChatGPT is a prominent recent example of this technology and has generated much debate around the benefits and disadvantages of chatbots in educational domains. Aim: This study seeks to demonstrate the possible use-cases of ChatGPT in supporting educational m…	2023
Kim, M	Unveiling the e-Servicescape of ChatGPT: Exploring User Psychology and Engagement in AI-Powered Chatbot Experiences	This study explores the psychological motivations that drive ChatGPT users to embrace and sustain the use of such technology based on the fundamental notion of the environmental psychology theory, including servicescapes. To do so, this study delves into the influence of ChatGPT's e-servicescapes on users' emotional states and intention to engage with ChatGPT for decision-making processes. This s…	2024
Sison, AJG; Daza, MT; Gozalo-Brizuela, R; Garrido-Merch�n, EC	ChatGPT: More Than a Weapon of Mass Deception Ethical Challenges and Responses from the Human-Centered Artificial Intelligence (HCAI) Perspective	This article explores the ethical problems arising from the use of ChatGPT as a kind of generative AI and suggests responses based on the Human-Centered Artificial Intelligence (HCAI) framework. The HCAI framework is appropriate because it understands technology above all as a tool to empower, augment, and enhance human agency while referring to human wellbeing as a grand challenge, thus perfectl…	2024
Yu, SC; Chen, HR; Yang, YW	Development and validation the Problematic ChatGPT Use Scale: a preliminary report	The ChatGPT (Chat Generative Pre-Trained Transformer) has been rapidly developing with a growing number of users. The potential for problematic use/dependence caused by the use of ChatGPT urgently needs to be explored. This study recruited a sample of 1040 Taiwanese adults to develop the Problematic ChatGPT use Scale (PCUS) and investigate the relationships between ChatGPT problematic use and rel…	2024
Budhathoki, T; Zirar, A; Njoya, ET; Timsina, A	ChatGPT adoption and anxiety: a cross-country analysis utilising the unified theory of acceptance and use of technology (UTAUT)	The public release of ChatGPT in November 2022 brought excitement and concerns regarding students' use of language models in higher education. However, little research has empirically investigated students' intention to adopt ChatGPT. This study developed a theoretical model based on the Unified Theory of Acceptance and Use of Technology (UTAUT) with an additional construct- anxiety, to investiga…	2024
Monib, WK; Qazi, A; Mahmud, MM	Exploring learners' experiences and perceptions of ChatGPT as a learning tool in higher education	ChatGPT has emerged as a transformative technology with its remarkable ability to generate human-like responses, propelling its widespread adoption. While prior research has investigated the general landscape of AI-driven tools such as ChatGPT, the current study focuses specifically on exploring learners' experiences and perceptions regarding the utilization of ChatGPT as a learning assistant too…	2024
Turchioe, MR; Kisselev, S; Fan, RL; Bakken, S	Returning value from the All of Us research program to PhD-level nursing students using ChatGPT as programming support: results from a mixed-methods experimental feasibility study	Objective We aimed to evaluate the feasibility of using ChatGPT as programming support for nursing PhD students conducting analyses using the All of Us Researcher Workbench.Materials and Methods 9 students in a PhD-level nursing course were prospectively randomized into 2 groups who used ChatGPT for programming support on alternating assignments in the workbench. Students reported completion time…	2024
Zhou, JS; Shen, LH; Chen, WB	How ChatGPT transformed teachers: the role of basic psychological needs in enhancing digital competence	Introduction With the rapid development of ChatGPT, its application in the field of education has garnered widespread attention. This study aims to explore the impact of ChatGPT on teachers' digital competence (TDC) and the mediating role of basic psychological needs satisfaction (BPNS).Methods The study was conducted in China, collecting questionnaire data from 632 teachers through the QuestionS…	2024
Rahman, MS; Sabbir, MM; Zhang, J; Moral, IH; Hossain, GMS	Examining students' intention to use ChatGPT: Does trust matter?	Little knowledge is available on students' attitudes and behavioural intentions towards using ChatGPT, a breakthrough innovation in recent times. This study bridges this gap by adding two relevant less-explored constructs (i.e., perceived enjoyment and perceived informativeness) to the technology acceptance model and illustrating the moderating effect of trust on the acceptance of ChatGPT. Data w…	2023
Maheshwari, G	Factors influencing students' intention to adopt and use ChatGPT in higher education: A study in the Vietnamese context	ChatGPT, an extensively recognised language model created by OpenAI, has gained significant prominence across various industries, particularly in education. This study aimed to investigate the factors that influence students' intentions to adopt and utilise ChatGPT for their academic studies. The study used a Structural Equation Model (SEM) for analysing the data gathered from 108 participants, c…	2024
Jeong, N; Lee, J	An Aspect-Based Review Analysis Using ChatGPT for the Exploration of Hotel Service Failures	In this study, we employed ChatGPT, an advanced large language model, to analyze hotel reviews, focusing on aspect-based feedback to understand service failures in the hospitality industry. The shift from traditional feedback analysis methods to natural language processing (NLP) was initially hindered by the complexity and ambiguity of hotel review texts. However, the emergence of ChatGPT marks a…	2024
Li, SH; Han, R; Fu, TY; Chen, MM; Zhang, YH	Tourists' behavioural intentions to use ChatGPT for tour route planning: an extended TAM model including rational and emotional factors	This study incorporates perceived coolness and perceived enjoyment as emotional factors into Technology Acceptance Model (TAM), which traditionally focuses on rational factors, to comprehensively understand how tourists develop usage intentions of ChatGPT for tour route planning. Structural equation modeling was utilized to analyse 491 online questionnaires. Findings support that perceived inform…	2024
Ptasznik, B; Wolfer, S; Lew, R	A Learners' Dictionary Versus ChatGPT in Receptive and Productive Lexical Tasks	This study assesses the effectiveness of ChatGPT versus the Longman Dictionary of Contemporary English (LDOCE) in supporting English language learners in lexically challenging receptive and productive lexical tasks. With a sample of 223 university students at B2 to C1 proficiency levels, this research investigates whether a leading AI-driven chatbot or a high-quality learners' dictionary better a…	2024
Volk, SC; Sch�fer, MS; Lombardi, D; Mahl, D; Yan, XY	How generative artificial intelligence portrays science: Interviewing ChatGPT from the perspective of different audience segments	Generative artificial intelligence in general and ChatGPT in particular have risen in importance. ChatGPT is widely known and used increasingly as an information source for different topics, including science. It is therefore relevant to examine how ChatGPT portrays science and science-related issues. Research on this question is lacking, however. Hence, we simulate interviews with ChatGPT and re…	2024
Demir, M; Demir, SS	Is ChatGPT the right technology for service individualization and value co-creation? evidence from the travel industry	This paper aims to outline the influences of ChatGPT on service individualization and service value co-creation in the travel industry. Data were collected from managers and experts of travel agencies in Turkey. Hypotheses were tested via the independent sample t-tests, enter regression analysis, and the bootstrapping approach. It is found that ChatGPT empowered service individualization and inte…	2023
Vecchiarini, M; Somi�, T	Redefining entrepreneurship education in the age of artificial intelligence: An explorative analysis	AI-powered chatbots, such as ChatGPT, have gained significant attention in the education field due to recent advancements and growing popularity. This article investigates the potential uses of ChatGPT in higher education, specifically within entrepreneurship courses, and explores the benefits and challenges associated with its implementation. To address the need for further research on the use o…	2023
Yalcinkaya, T; Yucel, SC	Bibliometric and content analysis of ChatGPT research in nursing education: The rabbit hole in nursing education	Aim: This study was conducted to perform the bibliometric and content analysis of ChatGPT studies in nursing education. Background: ChatGPT is an artificial intelligence -based chatbot developed by OpenAI. The benefits and limitations of the use of ChatGPT in nursing education are still discussed; however, it is a tool having potential to be used in nursing education. Design: Bibliometric and con…	2024
Harwood, H; Roulin, N; Iqbal, MZ	Anything you can do, I can do: Examining the use of ChatGPT in situational judgement tests for professional program admission	We explored the transformative impact of ChatGPT on applicants' responses and performance in situational judgement tests (SJTs), as well as the role played by faking-prevention mechanisms, in two complementary studies. Study 1 examined how the availability of ChatGPT influenced response content and performance of real applicants (N = 107,805), who completed an SJT for admission before vs. after t…	2024
Afjal, M	ChatGPT and the AI revolution: a comprehensive investigation of its multidimensional impact and potential	Purpose- The aim of the study is to understand the transformative impact of ChatGPT on artificial intelligence (AI) research, its applications, implications, challenges and potential to shape future AI trends. The study also seeks to assess the relevance and quality of research output through citation and bibliographic coupling analysis.Design/methodology/approach- This study employed a comprehen…	2023
Triantafyllopoulos, L; Feretzakis, G; Tzelves, L; Sakagianni, A; Verykios, VS; Kalles, D	Evaluating the interactions of Medical Doctors with chatbots based on large language models: Insights from a nationwide study in the Greek healthcare sector using ChatGPT	In this AI-focused era, researchers are delving into AI applications in healthcare, with ChatGPT being a primary focus. This Greek study involved 182 doctors from various regions, utilizing a custom web application connected to ChatGPT 4.0. Doctors from diverse departments and experience levels engaged with ChatGPT, which provided tailored responses. Over a month, data was collected using a form …	2024
Wangdi, T; Rigdel, KS	Exploring perceived factors influencing teachers' behavioural intention to use ChatGPT for teaching	This qualitative study explored the factors that influence teachers' behavioural intention (BI) to use ChatGPT for teaching. The data was collected from 214 Bhutanese teachers using open-ended questions and interviews. The thematic analysis revealed four key factors that are likely to influence teachers' BI to use ChatGPT in the context. These factors included perceived usefulness, perceived ease…	2024
Livberber, T	Toward non-human-centered design: designing an academic article with ChatGPT	Non-human-centered design tools, such as ChatGPT, have shown potential as effective aids in academic article design. This study conducts a comparative evaluation of ChatGPT-3.5 and ChatGPT-4, examining their capabilities and limitations in supporting the academic article design process. The study aims to demonstrate the utility of ChatGPT as a writing tool and investigate its applicability and ef…	2023
Chen, YF; Zhang, SQ; Tang, N; George, DM; Huang, TL; Tang, JP	Using Google web search to analyze and evaluate the application of ChatGPT in femoroacetabular impingement syndrome	Background Chat Generative Pre-trained Transformer (ChatGPT) is a new machine learning tool that allows patients to access health information online, specifically compared to Google, the most commonly used search engine in the United States. Patients can use ChatGPT to better understand medical issues. This study compared the two search engines based on: (i) frequently asked questions (FAQs) abou…	2024
Farrokhnia, M; Banihashem, SK; Noroozi, O; Wals, A	A SWOT analysis of ChatGPT: Implications for educational practice and research	ChatGPT is an AI tool that has sparked debates about its potential implications for education. We used the SWOT analysis framework to outline ChatGPT's strengths and weaknesses and to discuss its opportunities for and threats to education. The strengths include using a sophisticated natural language model to generate plausible answers, self-improving capability, and providing personalised and rea…	2024
Cambra-Fierro, JJ; Blasco, MF; L�pez-P�rez, MEE; Trifu, A	ChatGPT adoption and its influence on faculty well-being: An empirical research in higher education	Rapid technological advancements of recent decades have fueled, among other aspects, a global boom in the utilization of artificial intelligence (AI) tools across a variety of areas. Higher education, like other domains, has embraced these innovations, with ChatGPT emerging as one of the latest additions. Faculty perception, ability, and willingness to adopt these new tools remain fundamental fac…	2024
Rakap, S	Chatting with GPT: Enhancing Individualized Education Program Goal Development for Novice Special Education Teachers	Novice special education teachers often face challenges in developing high-quality Individualized Education Program (IEP) goals for children with autism. The use of artificial intelligence (AI) tools, such as ChatGPT, has shown potential in supporting teachers in IEP development. This study aimed to investigate the impact of ChatGPT on the quality, content, and time spent on IEP goal development …	2024
Klimova, B; Pikhart, M; Al-Obaydi, LH	Exploring the potential of ChatGPT for foreign language education at the university level	Introduction The purpose of this study is to explore students' attitudes and perceived usefulness of using ChatGPT for learning a foreign language to reveal how this new trend tool affects its end-users.Methods The authors conducted qualitative research by using a questionnaire survey based on hands-on experience by university students.Results The findings reveal that students are fascinated, sat…	2024
Aminifard, M; Makizadeh, V; Kahnali, RA; Nekooeezadeh, M	ChatGPT Adoption in Marketing: Exploring Drivers and Barriers through Behavioral Reasoning Theory	Recent advancements in Generative Artificial Intelligence (GAI) have paved the way for developing sophisticated language models such as ChatGPT, which are widely employed across various areas, including marketing. However, despite its benefits in marketing, little attention has been paid to understanding the factors influencing ChatGPT adoption among marketing professionals. Also, existing litera…	2024
Dwivedi, YK; Pandey, N; Currie, W; Micu, A	Leveraging ChatGPT and other generative artificial intelligence (AI)-based applications in the hospitality and tourism industry: practices, challenges and research agenda	Purpose - The hospitality and tourism sector has witnessed phenomenal growth in customer numbers during the postpandemic times. This growth has been accompanied by the use of technologies in customer interface and backend activities, including the adoption of self-serving technologies. This study aims to analyze the existing practices and challenges and establish a research agenda for the impleme…	2024
Sun, H; Kim, M; Kim, S; Choi, L	A methodological exploration of generative artificial intelligence (AI) for efficient qualitative analysis on hotel guests' delightful experiences	This study explores the use of generative artificial intelligence (AI), specifically ChatGPT, in analyzing qualitative data on hotel guests' delightful experiences. To assess the utility and trustworthiness of ChatGPT as a supplementary tool, we compared human coding, guided by Grounded Theory and Qualitative Content Analysis method, with AI-augmented coding using developed prompts in analyzing s…	2025
Demirel, S; Kahraman-Gokalp, E; G�nd�z, U	From Optimism to Concern: Unveiling Sentiments and Perceptions Surrounding ChatGPT on Twitter	Artificial intelligence (AI) technologies, as a product of processes aimed at imitating human intelligence through computers and software, affect our daily lives in various aspects, including cultural, technological, and economic. The advent of ChatGPT, developed by OpenAI, signifies a pivotal AI advancement in human language comprehension and generation, heralding profound implications across so…	2024
Darmawansah, D; Rachman, D; Febiyani, F; Hwang, GJ	ChatGPT-supported collaborative argumentation: Integrating collaboration script and argument mapping to enhance EFL students' argumentation skills	Argumentation is a complex skill essential for English as a Foreign Language (EFL) students to effectively use their English language and reasoning abilities in writing and speaking. Constructing arguments without proper collaborative scaffolding and technological support can be cognitively demanding. Generative artificial intelligence (Gen AI) in learning shows potential to meet students' indivi…	2024
Andreadis, K; Newman, DR; Twan, C; Shunk, A; Mann, DM; Stevens, ER	Mixed methods assessment of the influence of demographics on medical advice of ChatGPT	Objectives: To evaluate demographic biases in diagnostic accuracy and health advice between generative artificial intelligence (AI) (ChatGPT GPT-4) and traditional symptom checkers like WebMD. Materials and Methods: Combination symptom and demographic vignettes were developed for 27 most common symptom complaints. Standardized prompts, written from a patient perspective, with varying demographic …	2024
Lee, HY; Chen, PH; Wang, WS; Huang, YM; Wu, TT	Empowering ChatGPT with guidance mechanism in blended learning: effect of self-regulated learning, higher-order thinking skills, and knowledge construction	In the evolving landscape of higher education, challenges such as the COVID-19 pandemic have underscored the necessity for innovative teaching methodologies. These challenges have catalyzed the integration of technology into education, particularly in blended learning environments, to bolster self-regulated learning (SRL) and higher-order thinking skills (HOTS). However, increased autonomy in ble…	2024
Luo, SQ; Zou, D	How enjoyment spread its wings on tertiary learners' psychological needs in ChatGPT-assisted English learning	While ChatGPT has emerged as a valuable asset in English education, the success of ChatGPTassisted English learning requires the consideration of students' emotional and psychological factors. Grounded by the self-determination theory and control-value theory of achievement emotions, this study investigated the associations between enjoyment and basic psychological needs in the ChatGPT-assisted E…	2024
Lee, BC; Chung, JY	An empirical investigation of the impact of ChatGPT on creativity	This paper investigates the potential of ChatGPT for helping humans tackle problems that require creativity. Across five experiments, we asked participants to use ChatGPT (GPT-3.5) to generate creative ideas for various everyday and innovation-related problems, including choosing a creative gift for a teenager, making a toy, repurposing unused items and designing an innovative dining table. We fo…	2024
Jukiewicz, M	The future of grading programming assignments in education: The role of ChatGPT in automating the assessment and feedback process	This research evaluated ChatGPT's potential as a tool for grading programming tasks, exploring its capability to understand and assess code quality. The study took place over a 15-week Python programming course with 67 students of the Cognitive Science program. Nine different assignments were assessed by both a teacher and the ChatGPT system, and the grading differences were recorded. The teacher…	2024
Strzelecki, A; Cicha, K; Rizun, M; Rutecka, P	Acceptance and use of ChatGPT in the academic community	Since OpenAI released ChatGPT, the discussion on its usage in education has been conducted by students and teachers of every education level. Also, many studies have been performed on the tool's possibilities and the threats related to its usage, such as incomplete or inaccurate information obtained or even plagiarism. Many universities worldwide have introduced specific regulations on ChatGPT us…	2024
Young, KS; Lee, SG; Hong, GY	User satisfaction with the service quality of ChatGPT	The present study identified the attributes of generative AI services provided by enterprises that affect satisfaction and dissatisfaction. The KANO model was validated on the data collected from two-hundred respondents participated in the present work. The results from an KANO model analysis indicate that (1) ChatGPT's service quality factors were categorized into the sector of must-be quality, …	2024
Barrot, JS	Using ChatGPT for second language writing: Pitfalls and potentials	Recent advances in artificial intelligence have given rise to the use of chatbots as a viable tool for language learning. One such tool is ChatGPT, which engages users in natural and human-like interactive experiences. While ChatGPT has the potential to be an effective tutor and source of language input, some academics have expressed concerns about its impact on writing pedagogy and academic inte…	2023
Alfarraj, YF; Wardat, Y	Exploring the Impact of ChatGPT on Scientific Research: Assessing Strengths, Weaknesses, Opportunities, and Threats	ChatGPT's adaptability spans various fields, notably scientific research. This research investigates the transformative possibilities of incorporating ChatGPT into scientific enquiry, employing a strengths, weaknesses, opportunities, and threats (SWOT) analysis to examine its merits and drawbacks. The analysis highlights the model's strengths, encompassing an extensive knowledge base, linguistic …	2024
Pang, QW; Zhang, M; Yuen, KF; Fang, M	When the winds of change blow: an empirical investigation of ChatGPT's usage behaviour	ChatGPT is a cross-era conversational artificial intelligence (AI) programme based on a large natural language processing model. Due to its novelty, researchers know little about the drivers of its user behaviour. This study integrates perceived innovation characteristics (PCIs) and the extended technology acceptance theory (E-TAM) to establish a theoretical model to investigate ChatGPT's usage b…	2024
Koc, E; Hatipoglu, S; Kivrak, O; Celik, C; Koc, K	Houston, we have a problem!: The use of ChatGPT in responding to customer complaints	This study aims to explore the use of ChatGPT-4 in generating management responses to customer reviews or complaints posted on Tripadvisor. Customer reviews and management responses are viewed as information sources for holidaymakers when they are making their decisions. A negative customer review about a hotel accommodation experience from TripAdvisor together with the response made by hotel man…	2023
Choi, W	Assessment of the capacity of ChatGPT as a self-learning tool in medical pharmacology: a study using MCQs	BackgroundChatGPT is a large language model developed by OpenAI that exhibits a remarkable ability to simulate human speech. This investigation attempts to evaluate the potential of ChatGPT as a standalone self-learning tool, with specific attention on its efficacy in answering multiple-choice questions (MCQs) and providing credible rationale for its responses.MethodsThe study used 78 test items …	2023
Temsah, MH; Aljamaan, F; Malki, KH; Alhasan, K; Altamimi, I; Aljarbou, R; Bazuhair, F; Alsubaihin, A; Abdulmajeed, N; Alshahrani, FS; Temsah, R; Alshahrani, T; Al-Eyadhy, L; Alkhateeb, SM; Saddik, B; Halwani, R; Jamal, A; Al-Tawfiq, JA; Al-Eyadhy, A	ChatGPT and the Future of Digital Health: A Study on Healthcare Workers' Perceptions and Expectations	This study aimed to assess the knowledge, attitudes, and intended practices of healthcare workers (HCWs) in Saudi Arabia towards ChatGPT, an artificial intelligence (AI) Chatbot, within the first three months after its launch. We also aimed to identify potential barriers to AI Chatbot adoption among healthcare professionals. A cross-sectional survey was conducted among 1057 HCWs in Saudi Arabia, …	2023
Pham, T; Nguyen, B; Ha, S; Ngoc, TN	Digital transformation in engineering education: Exploring the potential of AI-assisted learning	This research explored the potential of artificial intelligence (AI)-assisted learning using ChatGPT in an engineering course at a university in South-east Asia. The study investigated the benefits and challenges that students may encounter when utilising ChatGPT-3.5 as a learning tool. This research developed an AI-assisted learning flow that empowers learners and lecturers to integrate ChatGPT …	2023
Niloy, AC; Akter, S; Sultana, N; Sultana, J; Rahman, SIU	Is Chatgpt a menace for creative writing ability? An experiment	BackgroundThe increasing prevalence of Artificial Intelligence (AI) language models, exemplified by ChatGPT, has sparked inquiries into their influence on creative writing skills in educational contexts. This study aims to quantitatively investigate whether ChatGPT's use negatively affects university students' creative writing abilities, focusing on originality, content presentation, accuracy, an…	2024
Li, JF; Huang, JY; Wu, WY; Whipple, PB	Evaluating the role of ChatGPT in enhancing EFL writing assessments in classroom settings: A preliminary investigation	Using generalizability (G-) theory and qualitative feedback analysis, this study evaluated the role of ChatGPT in enhancing English-as-a-foreign-language (EFL) writing assessments in classroom settings. The primary objectives were to assess the reliability of the holistic scores assigned to EFL essays by ChatGPT versions 3.5 and 4 compared to college English teachers and to evaluate the relevance…	2024
Hoj, S; Thomsen, SF; Meteran, H; Sigsgaard, T; Meteran, H	Artificial intelligence and allergic rhinitis: does ChatGPT increase or impair the knowledge?	Background Optimal management of allergic rhinitis requires patient education with easy access to accurate information. However, previous online platforms have provided misleading information. The demand for online medical information continues to grow, especially with the introduction of advanced chatbots like ChatGPT.Methods This study aimed to evaluate the quality of information provided by Ch…	2023
Meo, SA; Al-Masri, AA; Alotaibi, M; Meo, MZS; Meo, MOS	ChatGPT Knowledge Evaluation in Basic and Clinical Medical Sciences: Multiple Choice Question Examination-Based Performance	The Chatbot Generative Pre-Trained Transformer (ChatGPT) has garnered great attention from the public, academicians and science communities. It responds with appropriate and articulate answers and explanations across various disciplines. For the use of ChatGPT in education, research and healthcare, different perspectives exist with some level of ambiguity around its acceptability and ideal uses. …	2023
Ugras, H; Ugras, M	ChatGPT in early childhood STEM education: Can it be an innovative tool to overcome challenges?	The aim of this study is to determine the effectiveness of using ChatGPT, an artificial intelligence-supported tool, to overcome the challenges in the implementation of early childhood STEM education based on teachers' views. In the study, a case study, which is a qualitative research method, was used. The participants of the study consisted of 43 early childhood teachers specialized in the field…	2024
Jing, YH; Wang, HM; Chen, XJ; Wang, CL	What factors will affect the effectiveness of using ChatGPT to solve programming problems? A quasi-experimental study	The emergence of ChatGPT has sparked new expectations for AI-empowered educational transformation. However, it remains unknown which factors affect its effectiveness in empowering learners to solve programming problems. Therefore, this study employed a quasi-experimental research design and used Python graphing in programming education as an example to investigate the factors influencing the effe…	2024
Kayali, B; Yavuz, M; Balat, S; Calisan, M	Investigation of student experiences with ChatGPT-supported online learning applications in higher education	The purpose of this study was to determine university students' experiences with the use of ChatGPT in online courses. The sample consisted of 84 associate degree students from a state university in Turkey. A multi-method approach was used in the study. Although quantitative data were collected using the Chatbot Usability Scale, qualitative data were collected using a semi-structured interview fo…	2023
Yamson, GC	Immediacy as a better service: Analysis of limitations of the use of ChatGPT in library services	The paper examines ChatGPT's application in library services and assesses its shortcomings. The study emphasizes the immediateness that new technologies offer to library services and how ChatGPT falls short of satisfying this demand because it relies on pre-existing data and lacks real-time interaction. The paper suggests that while ChatGPT can assist in basic inquiries, it cannot replace human i…	2023
Sharma, M; Sharma, S	A holistic approach to remote patient monitoring, fueled by ChatGPT and Metaverse technology: The future of nursing education	ChatGPT and Metaverse are contemporary artificial intelligence tools that are increasingly being used in healthcare professional training, particularly for remote patient monitoring. These technologies offer immersive and personalized learning experiences for nurses, improving their skills and confidence in managing remote patient care. ChatGPT can create simulated patient interactions that mimic…	2023
Dong, MM; Stratopoulos, TC; Wang, VX	A scoping review of ChatGPT research in accounting and finance	This paper provides a review of recent publications and working papers on ChatGPT and related Large Language Models (LLMs) in accounting and finance. The aim is to understand the current state of research in these two areas and identify potential research opportunities for future inquiry. We identify three common themes from these earlier studies. The first theme focuses on applications of ChatGP…	2024
Dagci, M; �am, F; Dost, A	Reliability and Quality of the Nursing Care Planning Texts Generated by ChatGPT	Background: The research on ChatGPT-generated nursing care planning texts is critical for enhancing nursing education through innovative and accessible learning methods, improving reliability and quality. Purpose: The aim of the study was to examine the quality, authenticity, and reliability of the nursing care planning texts produced using ChatGPT. Methods: The study sample comprised 40 texts ge…	2024
Alghamdi, R	Exploring the impact of ChatGPT-generated feedback on technical writing skills of computing students: A blinded study	This research investigates the impact of ChatGPT-generated feedback on the writing skills of first-year computing students at a Saudi University. Employing a qualitative research design, the study involved 111 male students, blinded to the switch from human to ChatGPT-generated feedback, ensuring unbiased reflections on their experiences. Over six weeks, students' reactions to feedback were metic…	2024
Yan, WJ; Hu, B; Liu, YL; Li, CY; Song, CL	Does usage scenario matter? Investigating user perceptions, attitude and support for policies towards ChatGPT	ChatGPT's impressive performance enables users to increasingly apply it to a variety of scenarios. However, previous studies investigating people's perceptions or attitudes towards ChatGPT have not considered the effects of the usage scenario. This paper aims to extract the representative scenarios of ChatGPT, explore differences in user perceptions for each scenario, and provide a policy support…	2024
Watson, S; Romic, J	ChatGPT and the entangled evolution of society, education, and technology: A systems theory perspective	This paper presents a novel contribution to the discourse surrounding Large Language Models (LLMs) like ChatGPT in relation to education and society by using systems theory. We argue that ChatGPT can be understood not just as an 'artificial' intelligence but that it is entangled in the evolution of society and therefore education. ChatGPT is a subsystem of the autopoietic system of technology, wh…	2024
Korucu-Kis, S	Zone of proximal creativity: An empirical study on EFL teachers' use of ChatGPT for enhanced practice	Enhancing creativity among educators has emerged as a crucial aspect of contemporary education. The emergence of artificial intelligence (AI) chatbots such as ChatGPT, renowned for its advanced language generation capabilities and interactive conversational interface, presents a promising opportunity to support teachers in their creativity pursuits. While interest in ChatGPT for educational appli…	2024
Yu, SH; Yang, Y; Li, JM; Guo, KY; Wang, ZY; Liu, YW	Exploring low-carbon and sustainable urban transformation design using ChatGPT and artificial bee colony algorithm	The aim of this study is to provide effective solutions to promote the transition of resource-based cities to low carbon and sustainable development. Firstly, this study investigates the background of low-carbon transformation of resource-based cities. Secondly, it introduces the application method of Chat Generative Pre-trained Transformer (ChatGPT) in detail. Finally, this study proposes a comp…	2024
Beck, SW; Levine, SR	Backtalk: ChatGPT: A powerful technology tool for writing instruction	Responding to widespread concern about the potential for artificial intelligence tool ChatGPT to enable cheating and discourage students from developing writing skills, authors Sarah W. Beck and Sarah R. Levine discuss how this latest and most powerful digital writing tool can help, rather than harm, developing writers. Drawing on research about the writing process and effective writing instructi…	2023
Jin, HK; Lee, HE; Kim, E	Performance of ChatGPT-3.5 and GPT-4 in national licensing examinations for medicine, pharmacy, dentistry, and nursing: a systematic review and meta-analysis	Background ChatGPT, a recently developed artificial intelligence (AI) chatbot, has demonstrated improved performance in examinations in the medical field. However, thus far, an overall evaluation of the potential of ChatGPT models (ChatGPT-3.5 and GPT-4) in a variety of national health licensing examinations is lacking. This study aimed to provide a comprehensive assessment of the ChatGPT models'…	2024
Rahimzadeh, V; Kostick-Quenet, K; Barby, JB; McGuire, AL	Ethics Education for Healthcare Professionals in the Era of chatGPT and Other Large Language Models: Do We Still Need It?	In this paper, we contend with whether we still need traditional ethics education as part of healthcare professional training given the abilities of chatGPT (generative pre-trained transformer) and other large language models (LLM). We reflect on common programmatic goals to assess the current strengths and limitations of LLMs in helping to build ethics competencies among future clinicians. Throu…	2023
Ibrahim, K; Kirkpatrick, R	Potentials and Implications of ChatGPT for ESL Writing Instruction	The release of ChatGPT has marked the dawn of a new information revolution that will transform how people communicate and make meaning. However, to date, little is known about the implications of ChatGPT for L2 composition instruction. To address this gap, the present study uses a systematic review design to synthesize available research on the educational potentials of ChatGPT as an instructiona…	2024
Zhang, RF; Zou, D; Cheng, G; Xie, HR	Flow in ChatGPT-based logic learning and its influences on logic and self-efficacy in English argumentative writing	Flow is a state of full engagement in an activity. Learning environments featured by Skill-challenge balance, Clear goal, Feedback, and Playability - collectively known as flow antecedents - can induce flow experiences and improve learning outcomes. ChatGPT-based environment seems to encourage a flow in learners: By customising tasks to match students' abilities, aligning materials with clear obj…	2025
Karatas, F; Abedi, FY; Gunyel, FO; Karadeniz, D; Kuzgun, Y	Incorporating AI in foreign language education: An investigation into ChatGPT's effect on foreign language learners	ChatGPT, an artificial intelligence application, has emerged as a promising educational tool with a wide range of applications, attracting the attention of researchers and educators. This qualitative case study, chosen for its ability to provide an in-depth exploration of the nuanced effects of AI on the foreign language learning process within its real-world educational context, aimed to utilize…	2024
Yu, SC; Chen, HR; Yang, YW	Development and validation the Problematic ChatGPT Use Scale: a preliminary report	The ChatGPT (Chat Generative Pre-Trained Transformer) has been rapidly developing with a growing number of users. The potential for problematic use/dependence caused by the use of ChatGPT urgently needs to be explored. This study recruited a sample of 1040 Taiwanese adults to develop the Problematic ChatGPT use Scale (PCUS) and investigate the relationships between ChatGPT problematic use and rel…	2024
Luo, SQ; Qin, HY; Li, HL; Huang, C	Can ChatGPT provide health information as physicians do? Preliminary findings from a cross-sectional study of online medical consultation	Introduction . ChatGPT has shown promise in medical consultation. This paper presents the preliminary findings of evaluating the capability of ChatGPT in responding to real -world patient questions from a patient point of view, using physician responses as a benchmark. Method . 24 patient questions and physician responses were collected from a Chinese professional medical consultation platform. T…	2024
Cameron, E	How ChatGPT defines risk?	Large Language Models (LLMs) are prominent AI tools potentially useful in various applications involving natural language interactions and exchanges of information with human users. These models, however, have the potential to spread misinformation and misconceptions, especially when used by individuals lacking the necessary expertise to critically assess their output. ChatGPT, developed by OpenA…	2024
Saban, M; Dubovi, I	A comparative vignette study: Evaluating the potential role of a generative AI model in enhancing clinical decision-making in nursing	Aim: This study explores the potential of a generative artificial intelligence tool (ChatGPT) as clinical support for nurses. Specifically, we aim to assess whether ChatGPT can demonstrate clinical decision-making equivalent to that of expert nurses and novice nursing students. This will be evaluated by comparing ChatGPT responses to clinical scenarios to those of nurses on different levels of ex…	2024
Liao, J; Zhong, LR; Zhe, L; Xu, HD; Liu, M; Xie, T	Scaffolding Computational Thinking With ChatGPT	ChatGPT has received considerable attention in education, particularly in programming education because of its capabilities in automated code generation and program repairing and scoring. However, few empirical studies have investigated the use of ChatGPT to customize a learning system for scaffolding students' computational thinking. Therefore, this article proposes an intelligent programming sc…	2024
Ratten, V; Jones, P	Generative artificial intelligence (ChatGPT): Implications for management educators	ChatGPT has been one of the most talked about computer programs amongst management educators in recent weeks due to its transformative ability to change how assessments are undertaken and graded. Unlike other educational technologies that can be tracked when used, ChatGPT has superior abilities that make it virtually untraceable when used. This creates a dilemma for management educators wanting t…	2023
Ali, F; Yasar, B; Ali, L; Dogan, S	Antecedents and consequences of travelers' trust towards personalized travel recommendations offered by ChatGPT	This study examines the influence of relevance, credibility, usefulness, and intelligence of the personalized travel recommendation offered by ChatGPT on travelers' trust and behavioral intentions. First, a lay theory study was conducted to test travelers' intuitive beliefs by collecting data from 102 panelists recruited on Prolific. The second study was based on the data collected from 344 respo…	2023
Kim, JH; Kim, J; Kim, C; Kim, S	Do you trust ChatGPTs? Effects of the ethical and quality issues of generative AI on travel decisions	This study investigated the impact of ChatGPT's recommendation quality and ethical concerns on travelers' acceptance, satisfaction, and perceived trustworthiness. Results showed that when quality and ethical concerns were prominent, acceptance of and satisfaction with ChatGPT's recommendations decreased significantly, and the negative effects were mediated by perceived trustworthiness. This study…	2023
Chang, LC; Sun, CC; Chen, TH; Tsai, DC; Lin, HL; Liao, LL	Evaluation of the quality and readability of ChatGPT responses to frequently asked questions about myopia in traditional Chinese language	Introduction ChatGPT can serve as an adjunct informational tool for ophthalmologists and their patients. However, the reliability and readability of its responses to myopia-related queries in the Chinese language remain underexplored.Purpose This study aimed to evaluate the ability of ChatGPT to address frequently asked questions (FAQs) about myopia by parents and caregivers.Method Myopia-related…	2024
Litvin, SW; Tan, KPS	ChatGPT: It's Here, Whether We Want It or Not!	This Managerial Perspective considers the use of ChatGPT by hotels as a tool for replying to their property's online consumer-generated media postings. As readers would certainly know, ChatGPT is a free artificial intelligence software program designed to assist users with tasks requiring intelligence to perform. In this brief study, test participants were provided actual posted online TripAdviso…	2024
Jiang, YY; Xie, LD; Lin, GH; Mo, FF	Widen the debate: What is the academic community's perception on ChatGPT?	ChatGPT has surprised academia with its remarkable abilities but also raised substantial concerns regarding academic integrity and misconduct. Despite the debate, empirical research exploring the issue is limited. The purpose of this study is to bridge this gap by analyzing Twitter data to understand how academia is perceiving ChatGPT. A total of 9733 tweets were collected through Python via Twit…	2024
Dergaa, I; Fekih-Romdhane, F; Hallit, S; Loch, AA; Glenn, JM; Fessi, MS; Ben Aissa, M; Souissi, N; Guelmami, N; Swed, S; El Omri, A; Bragazzi, NL; Ben Saad, H	ChatGPT is not ready yet for use in providing mental health assessment and interventions	Background: Psychiatry is a specialized field of medicine that focuses on the diagnosis, treatment, and prevention of mental health disorders. With advancements in technology and the rise of artificial intelligence (AI), there has been a growing interest in exploring the potential of AI language models systems, such as Chat Generative Pre-training Transformer (ChatGPT), to assist in the field of …	2024
Fabio, RA; Plebe, A; Suriano, R	AI-based chatbot interactions and critical thinking skills: an exploratory study	The widespread adoption of AI-driven chatbots has ushered in a transformative era in human-machine interaction. Notably, systems such as ChatGPT, proficient in furnishing personalized and immediate responses, have markedly elevated user experience and facilitated more seamless and intuitive communication with machines. Nonetheless, the ramifications of this interaction on cognitive processes, par…	2024
Tsou, WL; Lin, AMY; Chen, FY	Co-journeying with ChatGPT in tertiary education: identity transformation of EMI teachers in Taiwan	This paper responds to the prevalent discourse on the 'lack of English proficiency' among EMI teachers in contexts where English is used as an additional language. It explores how AI-powered tools, particularly ChatGPT, enable EMI teachers in Taiwan to leverage their expertise and teach in English with more confidence. This study first describes the training of an EMI PD programme. Then it report…	2024
Kim, J; Kim, JH; Kim, C; Park, J	Decisions with ChatGPT: Reexamining choice overload in ChatGPT recommendations	This research examines how individuals respond differently to recommendation options generated by ChatGPT, an AI-powered language model, in five studies. In contrast to previous research on choice overload, Studies 1 and 2 demonstrate that people tend to respond positively to a large number of recommendation options (60 options), revealing diverse consumer perceptions of AI-generated recommendati…	2023
Kartal, G	The influence of ChatGPT on thinking skills and creativity of EFL student teachers: a narrative inquiry	There is an urgent need in the educational community to explore the potential impact of advanced language models powered by artificial intelligence, such as ChatGPT, on thinking skills and creativity. These models hold significant promise for enhancing teaching and learning, but it is crucial to investigate their potential effects on these critical areas of cognitive development. This study emplo…	2024
Al Lily, AE; Ismail, AF; Abunaser, FM; Al-Lami, F; Abdullatif, AKA	ChatGPT and the rise of semi-humans	This article explores the research question: 'What are ChatGPT's human-like traits as perceived by society?' Thematic analyses of insights from 452 individuals worldwide yielded two categories of traits. Category 1 entails social traits, where ChatGPT embodies the social roles of 'author' (imitating human phrasing and paraphrasing practices) and 'interactor' (simulating human collaboration and em…	2023
McGowan, A; Gui, YL; Dobbs, M; Shuster, S; Cotter, M; Selloni, A; Goodman, M; Srivastava, A; Cecchi, GA; Corcoran, CM	ChatGPT and Bard exhibit spontaneous citation fabrication during psychiatry literature search	ChatGPT (Generative Pre-Trained Transformer) is a large language model (LLM), which comprises a neural network that has learned information and patterns of language use from large amounts of text on the internet. ChatGPT, introduced by OpenAI, responds to human queries in a conversational manner. Here, we aimed to assess whether ChatGPT could reliably produce accurate references to supplement the…	2023
Khosravi, T; Al Sudani, ZM; Oladnabi, M	To what extent does ChatGPT understand genetics?	OpenAI's ChatGPT, is a conversational chatbot that uses Generative Pre-trained Transformer or GPT language model to mimic human-like responses. Here we evaluated its performance in providing responses to genetics questions across five different tasks including solid genetic basics, identifying inheritance pattern based on described pedigrees, interpreting genetic mutation notations, solving genet…	2023
Quan, Z; Chen, ZW	Human-computer pragmatics trialled: some (im)polite interactions with ChatGPT 4.0 and the ensuing implications	Upon rapid evolution, ChatGPT can now generate content that is linguistically accurate and logically sound, while sidestepping ethical, social and legal concerns. This research seeks to investigate whether ChatGPT will employ different pragmatic strategies in its responses to (im)polite questions. In our experiment, this AI-powered tool was instructed to answer 200 self-made questions over four (…	2024
Amos, C; Zhang, LX	Consumer reactions to perceived undisclosed ChatGPT usage in an online review context	While artificial intelligence's (AI) promise for fake online review detection has been investigated, other questions have emerged with ChatGPT's introduction, a generative AI platform. This research provides a much-needed investigation into consumer reactions to reviews perceived to be generated by ChatGPT vs. a human. Results from three studies in TripAdvisor hotel review and Yelp restaurant rev…	2024
Amjad, AI; Aslam, S; Tabassum, U	Tech-infused classrooms: A comprehensive study on the interplay of mobile learning, ChatGPT and social media in academic attainment	Mobile learning (M-learning), ChatGPT and social media are integral to university education, improving accessibility, personalization and interactive engagement in the learning process. This paper aimed to investigate the role of M-learning, ChatGPT and social media in university students' academic performance. It was a cross-sectional quantitative investigation, and data were collected from 600 …	2024
Hwang, M; Jeens, R; Lee, HK	Exploring Learner Prompting Behavior and Its Effect on ChatGPT-Assisted English Writing Revision	This study aims to identify EFL learners' prompting behaviors observed during ChatGPT-assisted English writing revision and examine how these behaviors affect the quality of their revised writings. Specifically, we investigated learners' objectives for using ChatGPT during revision, their prompt-writing approaches, and the alignment between these objectives and approaches. Data from essays, refle…	2024
Pham, JH; Thongprayoon, C; Suppadungsuk, S; Miao, J; Craici, IM; Cheungpasitporn, W	Digital health tools in nephrology: A comparative analysis of AI and professional opinions via online polls	Background Professional opinion polling has become a popular means of seeking advice for complex nephrology questions in the #AskRenal community on X. ChatGPT is a large language model with remarkable problem-solving capabilities, but its ability to provide solutions for real-world clinical scenarios remains unproven. This study seeks to evaluate how closely ChatGPT's responses align with current…	2024
Ordu�a-Malea, E; Cabezas-Clavijo, A	ChatGPT and the potential growing of ghost bibliographic references	This letter warns about the identification of research publications available online that contain references to non-existent papers (ghost bibliographic references). This is likely to happen due to the use of ChatGPT, a LLM-based (Large-Language Models) chatbot which generates plausible but fake bibliographic references. Although the magnitude of the problem is still unknown (it could affect only…	2023
Morgan, DL	Exploring the Use of Artificial Intelligence for Qualitative Data Analysis: The Case of ChatGPT	The potential use of artificial intelligence programs such as a ChatGPT to analyze qualitative data raises any number of questions, most notably whether it is possible to produce similar results without the demanding process of manual coding. In addition, there are questions about both the simplicity of using ChatGPT for qualitative data analysis and the potential time savings that it might provi…	2023
Dalgic, A; Yasar, E; Demir, M	ChatGPT and learning outcomes in tourism education: The role of digital literacy and individualized learning	The rapid development of artificial intelligence deeply affects social and business life, and one of the areas where this will upset the balance will undoubtedly be the education system. The primary purpose of this study is to determine the relationship between ChatGPT as an artificial intelligence technology and learning outcomes in tourism education. Secondly, the role of digital literacy and i…	2024
Ghio, A	Democratizing academic research with Artificial Intelligence: The misleading case of language	This essay questions the use of Artificial Intelligence (AI) models like ChatGPT to enable academics to work in multiple languages. ChatGPT has the potential to dismantle the dominance of English in research communication. Adapting Te Eni's model of communication complexity, I explore the implications of using ChatGPT for non-native English speakers in the development, inputs, process, and impact…	2024
Collins, JE	Policy Solutions: Policy questions for ChatGPT and artificial intelligence	Columnist Jonathan E. Collins interviews his colleague, Professor Suresh Venkatasubramanian, a professor of data science and computer science at Brown University. He is one of the leading experts on the development of guardrails for engaging with automated programs safely. The two discuss how artificial intelligence and ChatGPT could affect education and how school leaders may react to the new to…	2023
Amin, S; Kawamoto, CT; Pokhrel, P	Exploring the ChatGPT platform with scenario-specific prompts for vaping cessation	ObjectiveTo evaluate and start a discussion on the potential usefulness of applying Artificial Intelligence (AI)-driven natural language processing technology such as the ChatGPT in tobacco control efforts, specifically vaping cessation. MethodTen real-world questions about vaping cessation were selected from a Reddit forum and used as ChatGPT prompts or queries. Content analysis was performed on…	2023
T�rkes, MC; Stancioiu, AF; Banacu, CS	THE INTENTION TO USE CHATGPT IN OFFICE WORK IN ROMANIA: BETWEEN UTILITY AND HEDONIC MOTIVATION	In the short evolution from 2019 to the present, the application domains of ChatGPT have experienced exponential growth, ranging from editing, consulting, banking, healthcare, journalism, and mass media to entertainment, education, and remote technical assistance in industrial processes. This innovative tool, specialised in generating and understanding texts, is capable of meet the needs of emplo…	2024
Smales, LA	Classification of RBA monetary policy announcements using ChatGPT	ChatGPT is a tool that has gained much attention and has accelerated the adoption of Artificial Intelligence across many applications. Using monetary policy decisions made by the Reserve Bank of Australia (RBA), we test whether ChatGPT's classifications of monetary policy announcements are consistent with market-observed characteristics, whether this has changed with the update from GPT-3.5 to GP…	2023
Vrontis, D; Chaudhuri, R; Chatterjee, S	Role of ChatGPT and Skilled Workers for Business Sustainability: Leadership Motivation as the Moderator	ChatGPT is an AI tool that was primarily developed by OpenAI with the support of its GPT-3.5 and GPT-4 platforms and large language models. ChatGPT has been fine-tuned with both supervised and reinforcement learning technology. Various types of organizations are interested in adopting applications supported by GPT-3.5 and GPT-4 platforms, but there is an acute shortage of trained workers in this …	2023
Brzustowicz, R	From ChatGPT to CatGPT The Implications of Artificial Intelligence on Library Cataloging	This paper explores the potential of language models such as ChatGPT to transform library cataloging. Through experiments with ChatGPT, the author demonstrates its ability to generate Set. These results demonstrate the potential of ChatGPT as a tool for streamlining the record creation process and improving efficiency in library settings. The use of AI-generated records, however, also raises impo…	2023
Liu, JL; Liu, F; Fang, JB; Liu, SR	The application of Chat Generative Pre-trained Transformer in nursing education	Background: Nursing education is critical for nurses to deliver quality health care. Incorporating AI into education can enhance the learning process and better equip nurses for their health care roles.Purpose: This article explores the potential applications and challenges of ChatGPT in nursing education.Methods: A comprehensive literature review was conducted to explore the potential benefits a…	2023
Tuncer, GZ; Tuncer, M	Investigation of nurses' general attitudes toward artificial intelligence and their perceptions of ChatGPT usage and influencing factors	Purpose This study aimed to investigate professional nurses' general attitudes toward artificial intelligence, their knowledge and perceptions of ChatGPT usage, and the influencing factors.Methods The population of the research consists of nurses who follow a social media platform account in Turkey. The sample of the study consisted of 288 nurses who participated in the study between December 202…	2024
Basic, Z; Banovac, A; Kruzic, I; Jerkovic, I	ChatGPT-3.5 as writing assistance in students' essays	ChatGPT-3.5, an AI language model capable of text generation, translation, summarization, and question-answering, has recently been released for public use. Studies have shown it can generate abstracts, research papers, and dissertations, and create quality essays on different topics. This led to ethical issues in using ChatGPT in academic writing, AI authorship, and evaluating students' essays. …	2023
Bornmann, L; Lepori, B	The use of ChatGPT to find similar institutions for institutional benchmarking	In evaluative bibliometrics and higher education studies, one is frequently confronted with the task of comparing institutions with similar institutions. In this Letter to the Editor, a simple approach is discussed which applies ChatGPT. Although the approach seems to produce promising results (tested with an example at the level of research institute and of a university), it is necessary to inve…	2024
Bin-Nashwan, SA; Sadallah, M; Bouteraa, M	Use of ChatGPT in academia: Academic integrity hangs in the balance	In today's academic world, some academicians, researchers and students have begun employing Artificial In-telligence (AI) language models, e.g., ChatGPT, in completing a variety of academic tasks, including generating ideas, summarising literature, and essay writing. However, the use of ChatGPT in academic settings is a controversial issue, leading to a severe concern about academic integrity and…	2023
Foroughi, B; Iranmanesh, M; Ghobakhloo, M; Senali, MG; Annamalai, N; Naghmeh-Abbaspour, B; Rejeb, A	Determinants of ChatGPT adoption among students in higher education: the moderating effect of trust	PurposeChatGPT is a cutting-edge chatbot powered by artificial intelligence that could revolutionise and advance the teaching and learning process. Drawing on the technology acceptance model (TAM) and information system (IS) success model, this study aims to investigate determinants of students' intention to use ChatGPT for education purposes.Design/methodology/approachThe partial least squares t…	2024
Li, B; Bonk, CJ; Wang, CR; Kou, XJ	Reconceptualizing Self-Directed Learning in the Era of Generative AI: An Exploratory Analysis of Language Learning	This exploratory analysis investigates the integration of ChatGPT in self-directed learning (SDL). Specifically, this study examines YouTube content creators' language-learning experiences and the role of ChatGPT in their SDL, building upon Song and Hill's conceptual model of SDL in online contexts. Thematic analysis of interviews with 19 YouTubers and relevant video contents reveals distinct con…	2024
Abadie, A; Chowdhury, S; Mangla, SK	A shared journey: Experiential perspective and empirical evidence of virtual social robot ChatGPT's priori acceptance	Due to recent technological advancements, social robots are becoming increasingly prevalent in the consumer space. ChatGPT, a virtual social robot, has captured significant attention from the mass media and academic practitioners alike since its release in November 2022. This attention arises from its remarkable capabilities, as well as potential challenges it poses to society and various busines…	2024
Motoki, F; Neto, VP; Rodrigues, V	More human than human: measuring ChatGPT political bias	We investigate the political bias of a large language model (LLM), ChatGPT, which has become popular for retrieving factual information and generating content. Although ChatGPT assures that it is impartial, the literature suggests that LLMs exhibit bias involving race, gender, religion, and political orientation. Political bias in LLMs can have adverse political and electoral consequences similar…	2024
Huang, CH; Hsiao, HJ; Yeh, PC; Wu, KC; Kao, CH	Performance of ChatGPT on Stage 1 of the Taiwanese medical licensing exam	Introduction Since its release by OpenAI in November 2022, numerous studies have subjected ChatGPT to various tests to evaluate its performance in medical exams. The objective of this study is to evaluate ChatGPT's accuracy and logical reasoning across all 10 subjects featured in Stage 1 of Senior Professional and Technical Examinations for Medical Doctors (SPTEMD) in Taiwan, with questions that …	2024
Uddin, SMJ; Albert, A; Ovid, A; Alsharef, A	Leveraging ChatGPT to Aid Construction Hazard Recognition and Support Safety Education and Training	Proper hazard recognition is fundamental to effective safety management in construction workplaces. Nevertheless, poor hazard recognition levels are a widespread and persistent problem in the construction industry. For example, recent investigations have demonstrated that a significant number of workplace hazards often remain unrecognized in construction workplaces. These unrecognized workplace h…	2023
Calvo-Ferrer, JR	Can you tell the difference? A study of human vs machine-translated subtitles	While machine translation offers the potential for improved efficiency and cost savings, there are concerns about its accuracy and reliability compared to human translation. This study aims to investigate the potential of machine translation systems by analysing viewers' ability to distinguish between subtitles generated by ChatGPT and those created by human translators in the English to Spanish …	2023
Lund, BD; Wang, T; Mannuru, NR; Nie, B; Shimray, S; Wang, Z	ChatGPT and a new academic reality: Artificial Intelligence-written research papers and the ethics of the large language models in scholarly publishing	This article discusses OpenAI's ChatGPT, a generative pre-trained transformer, which uses natural language processing to fulfill text-based user requests (i.e., a chatbot ). The history and principles behind ChatGPT and similar models are discussed. This technology is then discussed in relation to its potential impact on academia and scholarly research and publishing. ChatGPT is seen as a potenti…	2023
Gosak, L; Pruinelli, L; Topaz, M; Stiglic, G	The ChatGPT effect and transforming nursing education with generative AI: Discussion paper	Aim: The aim of this study is to present the possibilities of nurse education in the use of the Chat Generative Pretraining Transformer (ChatGPT) tool to support the documentation process. Background: The success of the nursing process is based on the accuracy of nursing diagnoses, which also determine nursing interventions and nursing outcomes. Educating nurses in the use of artificial intellige…	2024
Alizadeh, H; Kashani, HN	The impact of perceived experience with ChatGPT on online consumers' information searching behavior: an empirical study of Iranian college students	PurposeThe purpose of this study is to explore the impact of perceived experience with ChatGPT on online consumers' information searching behavior. The study also examines the moderating effects of those relationships.Design/methodology/approachPrimary data were collected through an online survey. In total, 370 eligible responses were received. This study applied partial least squares structural …	2024
Tsai, CY; Lin, YT; Brown, IK	Impacts of ChatGPT-assisted writing for EFL English majors: Feasibility and challenges	PurposeTo determine the impacts of using ChatGPT to assist English as a foreign language (EFL) English college majors in revising essays and the possibility of leading to higher scores and potentially causing unfairness.DesignA prospective, double-blinded, paired-comparison study was conducted in Feb. 2023. A total of 44 students provided 44 original essays and 44 ChatGPT-assisted revised essays,…	2024
Bilos, A; Budimir, B	Understanding the Adoption Dynamics of ChatGPT among Generation Z: Insights from a Modified UTAUT2 Model	This research delves into the factors influencing the adoption of ChatGPT, a sophisticated AI-based chatbot, among Generation Z members in Croatia. Employing an extended UTAUT2 model, the impact of various factors on the behavioral intention to use ChatGPT is explored. The study included 694 Generation Z participants, and data were collected through an online survey featuring self-reporting quest…	2024
Chen, JJ; Zhuo, ZQ; Lin, JC	Does ChatGPT Play a Double-Edged Sword Role in the Field of Higher Education? An In-Depth Exploration of the Factors Affecting Student Performance	The application of generative artificial intelligence in the field of education has been receiving increasing attention, with the performance of chatbot ChatGPT being particularly prominent. This study aims to explore in depth the performance impact on higher education students utilizing ChatGPT. To this end, we conducted a survey on 448 university students and employed the partial-least squares …	2023
Tupper, M; Hendy, IW; Shipway, JR	Field courses for dummies: To what extent can ChatGPT design a higher education field course?	We tested whether ChatGPT can play a role in designing field courses in higher education. In collaboration with ChatGPT, we developed two field courses; the first aimed at creating a completely new field trip, while the second was tailored to fit an existing university module, and then compared to the human module design. From our case studies, several insights emerged. These include the importan…	2024
Tran, JT; Burghall, A; Blydt-Hansen, T; Cammer, A; Goldberg, A; Hamiwka, L; Johnson, C; Kehler, C; Phan, V; Rosaasen, N; Ruhl, M; Strong, J; Teoh, CW; Wichart, J; Mansell, H	Exploring the ability of ChatGPT to create quality patient education resources about kidney transplant	Background: Chat Generative Pre-trained Transformer (ChatGPT) is a language model that may have the potential to revolutionize health care. The study purpose was to test whether ChatGPT could be used to create educational brochures about kidney transplant tailored for three target audiences: caregivers, teens and children. Methods: Using a list of 25 educational topics, standardized prompts were …	2024
Dong, L	Brave New World or not?: A mixed-methods study of the relationship between second language writing learners' perceptions of ChatGPT, behaviors of using ChatGPT, and writing proficiency	This study investigates the relationship between second or foreign language (L2) writing learners' perception of ChatGPT, their usage behavior, and L2 writing proficiency, including complexity, accuracy, and fluency. A mixed-methods design was utilized to collect data from 215 university L2 writing learners through surveys and argumentative writing samples, and four students participated in a foc…	2024
Parenti, SI; Bartolucci, ML; Biondi, E; Maglioni, A; Corazza, G; Gracco, A; Alessandri-Bonetti, G	Online Patient Education in Obstructive Sleep Apnea: ChatGPT versus Google Search	The widespread implementation of artificial intelligence technologies provides an appealing alternative to traditional search engines for online patient healthcare education. This study assessed ChatGPT-3.5's capabilities as a source of obstructive sleep apnea (OSA) information, using Google Search as a comparison. Ten frequently searched questions related to OSA were entered into Google Search a…	2024
Sch�tz, P; Lob, S; Chahed, H; Dathe, L; L�wer, M; Reiss, H; Weigel, A; Albrecht, J; Tokg�z, P; Dockweiler, C	ChatGPT as an Information Source for Patients with Migraines: A Qualitative Case Study	Migraines are one of the most common and expensive neurological diseases worldwide. Non-pharmacological and digitally delivered treatment options have long been used in the treatment of migraines. For instance, migraine management tools, online migraine diagnosis or digitally networked patients have been used. Recently, applications of ChatGPT are used in fields of healthcare ranging from identif…	2024
Mc Nally, K; Wright, K; Goldkind, L; Kattari, SK; Victor, BG	Disability Expertise and Large Language Models: A Qualitative Study of Autistic TikTok Creators' Use of ChatGPT	The purpose of this study was to describe how autistic TikTok creators are using ChatGPT across various domains of their lives, their motivations for doing so, and resulting impacts. Using a framework of disability expertise, we document the knowledge that creators acquired through use of ChatGPT and then shared with peers via social media. We used deductive qualitative methods to analyze 25 TikT…	2024
Chandler, RD; Warner, S; Aidoo-Frimpong, G; Wells, J	What Did You Say, ChatGPT? The Use of AI in Black Women's HIV Self-Education: An Inductive Qualitative Data Analysis	Supplemental Digital Content is Available in the Text. The emergence of widely accessible artificial intelligence (AI) chatbots such as ChatGPT presents unique opportunities and challenges in public health self-education. This study examined simulations with ChatGPT for its use in public education of sexual health of Black women, specifically in HIV prevention and/or HIV PrEP use. The research qu…	2024
Stefanovic, P; Pliuskuviene, B; Radvilaite, U; Ramanauskaite, S	Machine learning model for chatGPT usage detection in students' answers to open-ended questions: Case of Lithuanian language	The public availability of large language models, such as chatGPT, brings additional possibilities and challenges to education. Education institutions have to identify when large language models are used and when text is generated by the student itself. In this paper, chatGPT usage in students' answers is investigated. The main aim of the research was to build a machine learning model that could …	2024
Lin, SY; Chan, PK; Hsu, WH; Kao, CH	Exploring the proficiency of ChatGPT-4: An evaluation of its performance in the Taiwan advanced medical licensing examination	Background Taiwan is well-known for its quality healthcare system. The country's medical licensing exams offer a way to evaluate ChatGPT's medical proficiency.Methods We analyzed exam data from February 2022, July 2022, February 2023, and July 2033. Each exam included four papers with 80 single-choice questions, grouped as descriptive or picture-based. We used ChatGPT-4 for evaluation. Incorrect …	2024
Nemt-allah, M; Khalifa, W; Badawy, M; Elbably, Y; Ibrahim, A	Validating the ChatGPT Usage Scale: psychometric properties and factor structures among postgraduate students	Background The rapid adoption of ChatGPT in academic settings has raised concerns about its impact on learning, research, and academic integrity. This study aimed to develop and validate a comprehensive ChatGPT Usage Scale specifically tailored to postgraduate students, addressing the need for a psychometrically sound instrument to assess the multidimensional nature of ChatGPT usage in higher edu…	2024
Johnson-Eilola, J; Selber, SA; York, EJ	Can Artificial Intelligence Robots Write Effective Instructions?	The authors analyze the ability of ChatGPT to generate effective instructions for a consequential task: taking a COVID-19 test. They compare the output from a commercial prompt for generating these instructions to those provided by the test manufacturer. They also analyze the input, the prompt itself, to address prompt-engineering issues. The results show that although the output from ChatGPT exh…	2024
Boonrit, N; Chaisawat, K; Phueakong, C; Nootong, N; Ruanglertboon, W	Exploring community pharmacists' attitudes in Thailand towards ChatGPT usage: A pilot qualitative investigation	Background ChatGPT has recently emerged as a disruptive technology, potentially impacting various societal dimensions, including pharmacy practices. In Thailand, community pharmacists are navigating transitions as patients increasingly rely on digital tools for healthcare recommendations. This study explores the attitudes of community pharmacists in Hatyai, one of Thailand's most populated cities…	2024
Chang, CY; Chen, IH; Tang, KY	Roles and research trends of ChatGPT-based learning: A bibliometric analysis and systematic review	This study analyzed the trends in ChatGPT-based learning research through a systematic review with bibliometric analysis. Based on the PRISMA guidelines, relevant articles were identified by searching several reputable sources (i.e., Embase, Scopus, PubMed, CINAHL, and WoS), and a total of 50 empirical articles that met the selection criteria were included. The results are twofold: (1) Bibliometr…	2024
Lo, CK; Hew, KF; Jong, MSY	The influence of ChatGPT on student engagement: A systematic review and future research agenda	ChatGPT, a state-of-the-art artificial intelligence (AI) chatbot, has gained considerable attention as a transformative yet controversial tool for enhancing teaching and learning experiences. Several reviews and numerous articles have been written about harnessing ChatGPT in education since its release on November 30, 2022. Besides summarising its strengths, weaknesses, opportunities, and threats…	2024
Wong, IA; Lian, QL; Sun, DN	Autonomous travel decision-making: An early glimpse into ChatGPT and generative AI	Generative AI technologies, including large language models (LLMs), have the potential to bring significant advancements to the tourism and hospitality industry through an array of ingenious features. ChatGPT, as a type of generative AI, is a state-of-the-art LLM that is bundled with extensive capabilities. This commentary provides an early snapshot of ChatGPT's ability to enhance the tourist dec…	2023
Cong-Lem, N; Soyoof, A; Tsering, D	A Systematic Review of the Limitations and Associated Opportunities of ChatGPT	This systematic review explores the limitations and opportunities associated with ChatGPT's application across various fields. Following a rigorous screening process of 485 studies identified through searches in Scopus, Web of Science, ERIC, and IEEE Xplore databases, 33 high-quality empirical studies were selected for analysis. The review identifies five key limitations: accuracy and reliability…	2024
Dynel, M	Lessons in linguistics with ChatGPT: Metapragmatics, metacommunication, metadiscourse and metalanguage in human-AI interactions	This paper discusses metalanguage, metadiscourse, metacommunication and metapragmatics testifying to users' conscious awareness enacted in human-AI interactions, based on a corpus of posts sent to Reddit's r/ChatGPT. The emphasis falls on users' foci of attention as they perform linguistic tests on ChatGPT and on how the meta practices manifest themselves interactionally on the selected subreddit…	2023
Flod�n, J	Grading exams using large language models: A comparison between human and AI grading of exams in higher education using ChatGPT	This study compares how the generative AI (GenAI) large language model (LLM) ChatGPT performs in grading university exams compared to human teachers. Aspects investigated include consistency, large discrepancies and length of answer. Implications for higher education, including the role of teachers and ethics, are also discussed. Three Master's-level exams were scored using ChatGPT 3.5, and the r…	2024
Yan, D	Impact of ChatGPT on learners in a L2 writing practicum: An exploratory investigation	Technology-enhanced language learning has exerted positive effects on the performance and engagement of L2 learners. Since the advent of tools based on recent advancement in artificial intelligence (AI), educators have made major strides in applying state-of-the-art technologies to writing classrooms. In November 2022, an AI-powered chatbot named ChatGPT capable of automatic text generation was i…	2023
Lin, ZQ; Chen, HL	Investigating the capability of ChatGPT for generating multiple-choice reading comprehension items	The development of multiple-choice reading comprehension items based on specific reading subskills is crucial in teaching, learning, and testing reading. But it remains a challenging task because this process is time-consuming and costly. This study aims to investigate the capability of ChatGPT (Chat Generative Pre-trained Transformer) for generating multiple-choice reading comprehension items. P…	2024
Sidwell, MD; Bonner, LW; Bates-Brantley, K; Wu, ST	Utilizing Text-Generative AI for Creating Oral Reading Fluency Probes	Oral reading fluency probes are essential for reading assessment, intervention, and progress monitoring. Due to the limited options for choosing oral reading fluency probes, it is important to utilize all available resources such as generative AI like ChatGPT to create oral reading fluency probes. The purpose of this article is to describe how to use AI through ChatGPT to create customizable read…	2024
Fokides, E; Peristeraki, E	Comparing ChatGPT's correction and feedback comments with that of educators in the context of primary students' short essays written in English and Greek	This research analyzed the efficacy of ChatGPT as a tool for the correction and provision of feedback on primary school students' short essays written in both the English and Greek languages. The accuracy and qualitative aspects of ChatGPT-generated corrections and feedback were compared to that of educators. For the essays written in English, it was found that ChatGPT outperformed the educators …	2024
Xing, YF; Zhang, JZ; Teng, GQ; Zhou, XT	Voices in the digital storm: Unraveling online polarization with ChatGPT	ChatGPT, an esteemed natural language processing model, has demonstrated remarkable capabilities in intelligent text generation, interactive conversation, and myriad additional tasks. The utilization of ChatGPT has generated a wide debate among users with different attitudes on social media platforms, culminating in the phenomenon of polarization. Based on confirmation bias theory, this paper pre…	2024
Korseberg, L; Elken, M	Waiting for the revolution: how higher education institutions initially responded to ChatGPT	Although debates regarding the integration of digital technologies in higher education are far from new, the launch of ChatGPT in November 2022 was considered by many as something different from the developments that had come before. This article explores how higher education institutions make sense of the potentiality inherent in artificial intelligence and the early responses to the proliferati…	2024
Duong, CD; Vu, TN; Ngo, TVN; Do, ND; Tran, NM	Reduced Student Life Satisfaction and Academic Performance: Unraveling the Dark Side of ChatGPT in the Higher Education Context	Little is known about the dark side of ChatGPT adoption in the higher education context; the current study, therefore, adopts the stressor-strain-outcome model to examine how compulsive use of ChatGPT and its consequences, such as loneliness and social avoidance (stressors), lead to the increased level of psychological distress (strain), which, in turn, negatively has the detrimental impacts on s…	2024
De Angelis, L; Baglivo, F; Arzilli, G; Privitera, GP; Ferragina, P; Tozzi, AE; Rizzo, C	ChatGPT and the rise of large language models: the new AI-driven infodemic threat in public health	Large Language Models (LLMs) have recently gathered attention with the release of ChatGPT, a user-centered chatbot released by OpenAI. In this perspective article, we retrace the evolution of LLMs to understand the revolution brought by ChatGPT in the artificial intelligence (AI) field.The opportunities offered by LLMs in supporting scientific research are multiple and various models have already…	2023
Segal, M	Protecting older consumers in the digital age: a commentary on ChatGPT, helplines and the way to prevent accessible fraud	Older people are often targeted by fraudsters due to their unique characteristics and vulnerabilities. Being a victim of exploitation can lead to negative emotional and financial consequences. The purpose of this commentary is to present ChatGPT's potential to provide accessible information and support, helping older consumers protect themselves when confronted with exploitation, address the limi…	2024
Liu, Y; Ding, XC; Peng, S; Zhang, CZ	Leveraging ChatGPT to optimize depression intervention through explainable deep learning	Introduction Mental health issues bring a heavy burden to individuals and societies around the world. Recently, the large language model ChatGPT has demonstrated potential in depression intervention. The primary objective of this study was to ascertain the viability of ChatGPT as a tool for aiding counselors in their interactions with patients while concurrently evaluating its comparability to hu…	2024
Wong, LH; Park, H; Looi, CK	From hype to insight: Exploring ChatGPT's early footprint in education via altmetrics and bibliometrics	Background: The emergence of ChatGPT in the education literature represents a transformative phase in educational technology research, marked by a surge in publications driven by initial research interest in new topics and media hype. While these publications highlight ChatGPT's potential in education, concerns arise regarding their quality, methodology, and uniqueness. Objective: Our study emplo…	2024
Liu, GX; Ma, CJ	Measuring EFL learners' use of ChatGPT in informal digital learning of English based on the technology acceptance model	PurposeThis study aims to generate empirical insights into the extent to which ChatGPT, a highly capable AI chatbot building on OpenAI's GPT family, is perceived and leveraged by EFL learners beyond the classroom.Design/MethodologyThis quantitative cross-sectional investigation draws upon the technology acceptance model (TAM) as developed by (Davis, F. D. 1989. Perceived Usefulness, Perceived Eas…	2024
Choi, JH; Hickman, KE; Monahan, AB; Schwarcz, D	ChatGPT Goes to Law School	How well can AI models write law school exams without human assistance? To find out, we used the widely publicized AI model ChatGPT to generate answers to the final exams for four classes at the University of Minnesota Law School. We then blindly graded these exams as part of our regular grading processes for each class. Over ninety-five multiple-choice questions and twelve essay questions, ChatG…	2022
Wu, TT; Lee, HY; Li, PH; Huang, CN; Huang, YM	Promoting Self-Regulation Progress and Knowledge Construction in Blended Learning via ChatGPT-Based Learning Aid	This study combines ChatGPT, Apple's Shortcuts, and LINE to create the ChatGPT-based Intelligent Learning Aid (CILA), aiming to enhance self-regulation progress and knowledge construction in blended learning. CILA offers real-time, convergent information to learners' inquiries, as opposed to traditional Google search engine that provide divergent information. By addressing questions promptly, CIL…	2024
Arora, N; Manchanda, P; Aggarwal, A; Maggo, V	Tapping generative AI capabilities: a study to examine continued intention to use ChatGPT in the travel planning	Generative AI has lately been established as a very effective tool impacting consumer decision-making. Thus, this study aims to evaluate the variables affecting the flow of controversial AI in travel and tourism. Despite the increasing interest in ChatGPT, little research has examined what factors influence the uptake of this novel AI tool and its implications in the travel planning industry. Thi…	2024
Sigala, M; Ooi, KB; Tan, GWH; Aw, ECX; Buhalis, D; Cham, TH; Chen, MM; Dwivedi, YK; Gretzel, U; Inversini, A; Jung, T; Law, R; Ye, IH	Understanding the impact of ChatGPT on tourism and hospitality: Trends, prospects and research agenda	The prevalence of ChatGPT (and generative artificial intelligence in general) has precipitated a paradigm shift in diverse industries, including tourism and hospitality. ChatGPT revolutionalises all business functions (from marketing to operations), empowering tourism and hospitality organisations to transform and innovate their business models. This study seeks to comprehensively examine the use…	2024
Ata, AM; Aras, B; Tasdelen, OY; �elik, C; �ulha, C	Evaluation of Informative Content on Cerebral Palsy in the Era of Artificial Intelligence: The Value of ChatGPT	AimsIn addition to the popular search engines on the Internet, ChatGPT may provide accurate and reliable health information. The aim of this study was to examine whether ChatGPT's responses to frequently asked questions concerning cerebral palsy (CP) by families were reliable and useful.MethodsGoogle trends were used to find the most frequently searched keywords for CP. Five independent physiatri…	2024
Valentini, M; Szkandera, J; Smolle, M; Scheipl, S; Leithner, A; Andreou, D	Artificial intelligence large language model ChatGPT: is it a trustworthy and reliable source of information for sarcoma patients?	Introduction Since its introduction in November 2022, the artificial intelligence large language model ChatGPT has taken the world by storm. Among other applications it can be used by patients as a source of information on diseases and their treatments. However, little is known about the quality of the sarcoma-related information ChatGPT provides. We therefore aimed at analyzing how sarcoma exper…	2024
Huang, Y; Wu, RP; He, JT; Xiang, YP	Evaluating ChatGPT-4.0's data analytic proficiency in epidemiological studies: A comparative analysis with SAS, SPSS, and R	Background OpenAI's Chat Generative Pre -trained Transformer 4.0 (ChatGPT-4), an emerging artificial intelligence (AI) -based large language model (LLM), has been receiving increasing attention from the medical research community for its innovative 'Data Analyst' feature. We aimed to compare the capabilities of ChatGPT-4 against traditional biostatistical software (i.e. SAS, SPSS, R) in statistic…	2024
Newton, P; Xiromeriti, M	ChatGPT performance on multiple choice question examinations in higher education. A pragmatic scoping review	Media coverage suggests that ChatGPT can pass examinations based on multiple choice questions (MCQs), including those used to qualify doctors, lawyers, scientists etc. This poses a potential risk to the integrity of those examinations. We reviewed current research evidence regarding the performance of ChatGPT on MCQ-based examinations in higher education, along with recommendations for how educat…	2024
Santandreu-Calonge, D; Medina-Aguerrebere, P; Hultberg, P; Shah, MA	Can ChatGPT improve communication in hospitals?	Hospitals' use of communication is a crucial aspect of patient care, yet medical material is often hard to read and understand for patients. Issues related to lack of standardization, use of jargon, reliance on outdated technology, poor coordination between health personnel, and shortage of healthcare workers lead to miscommunication, delays, and errors in patient care. By improving communication…	2023
Zhou, TQ; Cao, SY; Zhou, SR; Zhang, Y; He, AJ	Chinese intermediate English learners outdid ChatGPT in deep cohesion: Evidence from English narrative writing	ChatGPT is a publicly available chatbot that can quickly generate texts on given topics, but it remains unknown whether the chatbot is as good as or even superior to human writers in all aspects of writing, and whether the chatbot's writing quality can be significantly improved by updating commands. To investigate these issues, this study compared writing performance on a narrative topic by ChatG…	2023
Malik, A; Khan, ML; Hussain, K; Qadir, J; Tarhini, A	AI in higher education: unveiling academicians' perspectives on teaching, research, and ethics in the age of ChatGPT	This study examines the potentials and challenges of integrating conversational AI (Artificial Intelligence) tools in higher education. Specifically, the study delves into how ChatGPT is reshaping teaching, learning, research, and student evaluation while addressing ethical concerns such as academic integrity. We employ a qualitative research design based on semi-structured interviews with 12 hig…	2024
Al-Emran, M	Unleashing the role of ChatGPT in Metaverse learning environments: opportunities, challenges, and future research agendas	The rapidly evolving digital landscape, punctuated by the emergence of artificial intelligence (AI) and immersive technologies, is poised to reshape learning environments dramatically. This study explores the potential use of ChatGPT, a state-of-the-art language model developed by OpenAI, in Metaverse learning environments. It sheds light on several opportunities ChatGPT can bring to Metaverse le…	2024
Sun, GH; Hoelscher, SH	The ChatGPT Storm and What Faculty Can Do	Background:ChatGPT, an artificial intelligence-driven, pretrained, deep learning language model, can generate natural language text in response to a given query. Its rapid growth has led to concerns about ethical use in academia. Problem:The exponential rise in the popularity of ChatGPT, and concerns of academic integrity with its use, has raised concerns among faculty for how to best address thi…	2023
Vaughn, J; Ford, SH; Scott, M; Jones, C; Lewinski, A	Enhancing Healthcare Education: Leveraging ChatGPT for Innovative Simulation Scenarios	Background: Developing simulation scenarios for implementation in nursing programs is labor intensive and time consuming. The purpose of this study was to determine if ChatGPT could create accurate and realistic simulation scenarios efficiently to assist faculty in healthcare education.Methods: ChatGPT was used to create five healthcare simulations. The scenarios were sent to 18 peer reviewers wh…	2024
Zhu, ZL; Ying, YQ; Zhu, JM; Wu, HM	ChatGPT's potential role in non-English-speaking outpatient clinic settings	Researchers recently utilized ChatGPT as a tool for composing clinic letters, highlighting its ability to generate accurate and empathetic communications. Here we demonstrated the potential application of ChatGPT as a medical assistant in Mandarin Chinese-speaking outpatient clinics, aiming to improve patient satisfaction in high-patient volume settings. ChatGPT achieved an average score of 72.4%…	2023
Davies, NP; Wilson, R; Winder, MS; Tunster, SJ; McVicar, K; Thakrar, S; Williams, J; Reid, A	ChatGPT sits the DFPH exam: large language model performance and potential to support public health learning	BackgroundArtificial intelligence-based large language models, like ChatGPT, have been rapidly assessed for both risks and potential in health-related assessment and learning. However, their applications in public health professional exams have not yet been studied. We evaluated the performance of ChatGPT in part of the Faculty of Public Health's Diplomat exam (DFPH).MethodsChatGPT was provided w…	2024
De Vito, A; Colpani, A; Moi, G; Babudieri, S; Calcagno, A; Calvino, V; Ceccarelli, M; Colpani, G; d'Ettorre, G; Di Biagio, A; Farinella, M; Falaguasta, M; Foc�, E; Giupponi, G; Habed, AJ; Isenia, WJ; Lo Caputo, S; Marchetti, G; Modesti, L; Mussini, C; Nunnari, G; Rusconi, S; Russo, D; Saracino, A; Serra, PA; Madeddu, G	Assessing ChatGPT's Potential in HIV Prevention Communication: A Comprehensive Evaluation of Accuracy, Completeness, and Inclusivity	With the advancement of artificial intelligence(AI), platforms like ChatGPT have gained traction in different fields, including Medicine. This study aims to evaluate the potential of ChatGPT in addressing questions related to HIV prevention and to assess its accuracy, completeness, and inclusivity. A team consisting of 15 physicians, six members from HIV communities, and three experts in gender a…	2024
Jo, H	Uncovering the Reasons behind Willingness to Pay for ChatGPT-4 Premium	In the ever-evolving domain of artificial intelligence (AI), understanding how users interact with AI-driven solutions, like ChatGPT, has become vital. The purpose of this research is to explore factors influencing user satisfaction and their willingness to subscribe to ChatGPT's superior services. Employing partial least squares structural equation modeling, the study examines responses from 554…	2024
Garc�a-Alonso, EM; Le�n-Mej�a, AC; S�nchez-Cabrero, R; Guzm�n-Ordaz, R	Training and Technology Acceptance of ChatGPT in University Students of Social Sciences: A Netcoincidental Analysis	This study analyzes the perception and usage of ChatGPT based on the technology acceptance model (TAM). Conducting reticular analysis of coincidences (RAC) on a convenience survey among university students in the social sciences, this research delves into the perception and utilization of this artificial intelligence tool. The analysis considers variables such as gender, academic year, prior expe…	2024
Flowerdew, J	Data-driven learning: From Collins Cobuild Dictionary to ChatGPT	The invitation to speak at this conference on corpora and data-driven language learning (DDL) at COSEDI, the University of Grenoble, was received at the beginning of February 2023. ChatGPT had been released on 30 November 2022 and it was already becoming obvious that this technology would present revolutionary opportunities and challenges for corpus applications to language learning. Through a li…	2024
Labrague, LJ	Utilizing Artificial Intelligence-Based Tools for Addressing Clinical Queries: ChatGPT Versus Google Gemini	Background: Artificial intelligence (AI)-based text generators, such as ChatGPT (OpenAI) and Google Bard (now Google Gemini), have demonstrated proficiency in predicting words and providing responses to various questions. However, their performance in answering clinical queries has not been well assessed. This comparative analysis aimed to assess the capabilities of ChatGPT and Google Gemini in a…	2024
Finn, P; Bell, LC; Tatum, A; Leicht, CV	Assessing ChatGPT as a Tool for Research on US State and Territory Politics	Debates about the moral and ethical implications of using artificial intelligence (AI) abound. Yet, AI is swiftly being embedded into many aspects of society, becoming a key tool for sharing and gaining new knowledge. Benefitting from a systematic methodology that has led to the generation of profiles on all US states and territories in ChatGPT, as well as interviews with 17 experts on state-leve…	2024
Moons, P; Van Buick, L	Using ChatGPT and Google Bard to improve the readability of written patient information: a proof of concept	Patient information materials often tend to be written at a reading level that is too advanced for patients. In this proof-of-concept study, we used ChatGPT and Google Bard to reduce the reading level of three selected patient information sections from scientific journals. ChatGPT successfully improved readability. However, it could not achieve the recommended 6th-grade reading level. Bard reache…	2024
Sallam, M	ChatGPT Utility in Healthcare Education, Research, and Practice: Systematic Review on the Promising Perspectives and Valid Concerns	ChatGPT is an artificial intelligence (AI)-based conversational large language model (LLM). The potential applications of LLMs in health care education, research, and practice could be promising if the associated valid concerns are proactively examined and addressed. The current systematic review aimed to investigate the utility of ChatGPT in health care education, research, and practice and to h…	2023
de Winter, J	Can ChatGPT be used to predict citation counts, readership, and social media interaction? An exploration among 2222 scientific abstracts	This study explores the potential of ChatGPT, a large language model, in scientometrics by assessing its ability to predict citation counts, Mendeley readers, and social media engagement. In this study, 2222 abstracts from PLOS ONE articles published during the initial months of 2022 were analyzed using ChatGPT-4, which used a set of 60 criteria to assess each abstract. Using a principal componen…	2024
Levin, C; Kagan, T; Rosen, S; Saban, M	An evaluation of the capabilities of language models and nurses in providing neonatal clinical decision support	Aim: To assess the clinical reasoning capabilities of two large language models, ChatGPT-4 and Claude -2.0, compared to those of neonatal nurses during neonatal care scenarios. Design: A cross-sectional study with a comparative evaluation using a survey instrument that included six neonatal intensive care unit clinical scenarios. Participants: 32 neonatal intensive care nurses with 5 -10 years of…	2024
Goel, RK; Nelson, MA	Awareness of artificial intelligence: diffusion of AI versus ChatGPT information with implications for entrepreneurship	This paper addresses the awareness of artificial intelligence across states in the United States. We uniquely create indices of Google internet search results for general AI awareness and about ChatGPT, normalizing alternatively by internet users and land area. An understanding of the awareness of AI would provide useful insights into regulatory attempts to monitor and guard AI technologies, and …	2024
Hwang, G; Lee, DY; Seol, S; Jung, J; Choi, Y; Her, ES; An, MH; Park, RW	Assessing the potential of ChatGPT for psychodynamic formulations in psychiatry: An exploratory study	Although there were several attempts to apply ChatGPT (Generative Pre-Trained Transformer) to medicine, little is known about therapeutic applications in psychiatry. In this exploratory study, we aimed to evaluate the characteristics and appropriateness of the psychodynamic formulations created by ChatGPT. Along with a case selected from the psychoanalytic literature, input prompts were designed …	2024
Yadlin, A; Marciano, A	Hallucinating a political future: Global press coverage of human and post-human abilities in ChatGPT applications	In November 2022, the tech company OpenAI launched a groundbreaking chatbot model, ChatGPT. This unprecedented chatbot, characterized by an ease of use for lay internet users, gained immediate popularity and attracted extensive media attention. This article examines global press coverage of ChatGPT in peak reporting dates over the first full year of its existence. Based on a qualitative holistic …	2024
Huang, JRY; Mizumoto, A	The effects of generative AI usage in EFL classrooms on the l2 motivational self system	This study aimed to examine the effect of incorporating the generative pre-trained AI chatbot, ChatGPT, into an instructor-led writing class on the motivation of Japanese university students. This study examines changes in students' Ideal L2 Self, Ought-to L2 Self, and L2 Learning Experience using D & ouml;rnyei's L2 Motivational Self System (L2MSS) framework. These changes were analyzed before a…	2024
Tan, KPS; Liu, YV; Litvin, SW	ChatGPT and online service recovery: How potential customers react to managerial responses of negative reviews	This study investigates the efficacy of generative artificial intelligence in online service recovery; specifically, the use of ChatGPT (vs. human employees) in preparing managerial response(s) (MR or MRs) to online hotel reviews is considered. ChatGPT could be used to generate human-like MRs for online service recovery but this could backfire due to algorithm aversion when an individual discount…	2025
Hsu, MH	Mastering medical terminology with ChatGPT and Termbot	Objective: This study intended to examine whether the utilization of ChatGPT and Termbot enhances students' understanding of medical terminology. Method: ChatGPT, developed by OpenAI, is an AI chatbot designed to generate human-like text responses. Termbot is a chatbot-based learning model focused on improving the acquisition of medical terminology through gamified learning methods. A total of 60…	2024
Zhong, TL; Zhu, GX; Hou, CY; Wang, YH; Fan, XY	The influences of ChatGPT on undergraduate students' demonstrated and perceived interdisciplinary learning	The significance of interdisciplinary learning has been well-recognized by higher education institutions. However, when teaching interdisciplinary learning to junior undergraduate students, their limited disciplinary knowledge and underrepresentation of students from some disciplines can hinder their learning performance. ChatGPT's ability to engage in human-like conversations and massive knowled…	2024
Ali, O; Murray, PA; Momin, M; Al-Anzi, FS	The knowledge and innovation challenges of ChatGPT: A scoping review	This study has several objectives. Firstly, the authors adopt a scoping review of extant research to identify common emerging themes in the ChatGPT model. Secondly, the manuscript explores the emerging innovation and knowledge management challenges by problematizing gaps that need to be explored. This study setting comprises a comprehensive scoping review and analysis of the ChatGPT and related l…	2023
Guleria, A; Krishan, K; Sharma, V; Kanchan, T	ChatGPT: Forensic, legal, and ethical issues	Artificial intelligence (AI) refers to a group of technologies that enable people to perform a variety of activities, including observing, comprehending, analysing and translating data, among other things. Nowadays, practically every school of thought is interested in AI. One such innovation, a chatbot by the name of ChatGPT (Chat Generative Pre-Trained Transformer), launched by OpenAI recently, …	2024
Fei, X; Tang, Y; Zhang, JA; Zhou, ZK; Yamamoto, I; Zhang, Y	Evaluating cognitive performance: Traditional methods vs. ChatGPT	Background: NLP models like ChatGPT promise to revolutionize text-based content delivery, particularly in medicine. Yet, doubts remain about ChatGPT's ability to reliably support evaluations of cognitive performance, warranting further investigation into its accuracy and comprehensiveness in this area. Method: A cohort of 60 cognitively normal individuals and 30 stroke survivors underwent a compr…	2024
Kucukkaya, A; Arikan, E; Goktas, P	Unlocking ChatGPT's potential and challenges in intensive care nursing education and practice: A systematic review with narrative synthesis	Background: The advancement of artificial intelligence (AI) in healthcare and nursing promises to enhance clinical outcomes and education. This review emphasizes integrating AI chatbots, specifically ChatGPT, into Intensive Care Units (ICU) to transform nursing education and practices, while addressing associated risks and ethical challenges. Purpose: To evaluate ChatGPT's utility in ICU nursing …	2024
Muzanenhamo, P; Power, SB	ChatGPT and accounting in African contexts: Amplifying epistemic injustice	Large Language Models (LLMs) such as ChatGPT are likely to amplify epistemic injustice through the lack of transparency and traceability of data sources. The unethical alienation of original knowledge producers from their intellectual products, which are repackaged by LLMs as artificial intelligence, conceals power asymmetries in the global knowledge production and dissemination system. As elabor…	2024
Lee, SS; Jones-Jang, M; Chung, MYJ; Kim, N; Choi, J	Who is using ChatGPT and why? Extending the Unified Theory of Acceptance and Use of Technology (UTAUT) model	Introduction. Since its public launch, ChatGPT has gained the world's attention, demonstrating the immense potential of artificial intelligence. Method. To explore factors influencing the adoption of ChatGPT, we ran structural equation modelling to test the unified theory of acceptance and use of technology model while incorporating relative risk (vs. benefit) perception and emotional factors int…	2024
Li, ZP; Ironsi, CS	The Efficacy of Generative Artificial Intelligence in Developing Science Education Preservice Teachers' Writing Skills: An Experimental Approach	Given the continued debates sparked by recent technology innovation around generative artificial intelligence and the varied findings on its use for productive learning, this paper addresses the efficacy of ChatGPT from a preservice teachers' perspective and science education viewpoint. This study adopted a mixed-method research design with an experimental approach for methodology. For data colle…	2024
Polverini, G; Gregorcic, B	Performance of ChatGPT on the test of understanding graphs in kinematics	The well-known artificial intelligence -based chatbot ChatGPT-4 has become able to process image data as input in October 2023. We investigated its performance on the test of understanding graphs in kinematics to inform the physics education community of the current potential of using ChatGPT in the education process, particularly on tasks that involve graphical interpretation. We found that Chat…	2024
Wang, Y; Li, SY	Tech vs. Tradition: ChatGPT and Mindfulness in Enhancing Older Adults' Emotional Health	To improve older adults' mental health, this study compared the effects of AI chatbots, such as ChatGPT 3.0, with traditional mindfulness therapies on loneliness and depression in older adults. Despite interest in AI as a complementary tool, empirical evidence on its impact remains limited. For an eight-week intervention, older adult participants from two nursing homes in Hangzhou were assigned t…	2024
Salekpay, F; van den Bergh, J; Savin, I	Comparing advice on climate policy between academic experts and ChatGPT	We compare the results from a recent global expert survey on climate policy with answers to the same survey by the online artificial-intelligence chatbot ChatGPT. . Such a study is timely and relevant as many people around the world are likely to use ChatGPT and similar language models to inquire about climate solutions, which in turn might influence public opinion. The comparison provides insigh…	2024
Kieser, F; Wulff, P; Kuhn, J; K�chemann, S	Educational data augmentation in physics education research using ChatGPT	Generative AI technologies such as large language models show novel potential to enhance educational research. For example, generative large language models were shown to be capable of solving quantitative reasoning tasks in physics and concept tests such as the Force Concept Inventory (FCI). Given the importance of such concept inventories for physics education research, and the challenges in de…	2023
Boudouaia, A; Mouas, S; Kouider, B	A Study on ChatGPT-4 as an Innovative Approach to Enhancing English as a Foreign Language Writing Learning	The field of computer-assisted language learning has recently brought about a notable change in English as a Foreign Language (EFL) writing. Starting from October 2022, students across different academic fields have increasingly depended on ChatGPT-4 as a helpful resource for addressing particular challenges in EFL writing. This study aimed to investigate the use and acceptance of ChatGPT-4 in st…	2024
Lu, L; Zhao, JL; Chen, HR	Investigating OTA employees' double-edged perceptions of ChatGPT: The moderating role of organizational support	Based on the conservation of resources theory, this study investigated the relationships between the online travel agency employees' perceived benefits and risks of ChatGPT, job insecurity, and turnover intention. Additionally, we also examined the mediating role of job insecurity and the moderating role of organizational support. Using data from a sample of 432 United States OTA employees, the f…	2024
Lian, Y; Tang, HT; Xiang, MT; Dong, XF	Public attitudes and sentiments toward ChatGPT in China: A text mining analysis based on social media	ChatGPT, an innovative artificial intelligence language model, is attracted significant attention around the world, sparking both enthusiasm and controversy, but identifying its societal impact and addressing its potential concerns necessitate an understanding of the prevailing public's attitudes toward the tool. In this study, we leverage text mining techniques to analyze the sentiments and them…	2024
Siebielec, J; Ordak, M; Oskroba, A; Dworakowska, A; Bujalska-Zadrozny, M	Assessment Study of ChatGPT-3.5's Performance on the Final Polish Medical Examination: Accuracy in Answering 980 Questions	Background/Objectives: The use of artificial intelligence (AI) in education is dynamically growing, and models such as ChatGPT show potential in enhancing medical education. In Poland, to obtain a medical diploma, candidates must pass the Medical Final Examination, which consists of 200 questions with one correct answer per question, is administered in Polish, and assesses students' comprehensive…	2024
Yan, D; Zhang, SX	L2 writer engagement with automated written corrective feedback provided by ChatGPT: A mixed-method multiple case study	Automated written corrective feedback (AWCF) has been widely applied in second language (L2) writing classrooms in the past few decades. Recently, the introduction of tools based on generative artificial intelligence (GAI) such as ChatGPT heralds groundbreaking changes in the conceptualization and practice of AWCF in L2 pedagogy. However, students' engagement in such an interactive and intelligen…	2024
Kong, XW; Liu, CY	A comparative genre analysis of AI-generated and scholar-written abstracts for English review articles in international journals	There has been growing interest in the performance and efficiency of ChatGPT in generating academic texts. However, little empirical research has been conducted on its performance in producing review article abstracts. This study adopts the genre analysis approach to investigate the rhetorical moves of review article abstracts in hard and soft science disciplines based on two self-compiled corpor…	2024
Tu, YF	Roles and functionalities of ChatGPT for students with different growth mindsets:Findingsofdrawinganalysismindsets: Findings of drawing analysis	With the rapid development of generative artificial intelligence (GAI), the performance and usability of related tools, such as ChatGPT, have significantly improved. The advancement has fostered researchers to increasingly focus on students' perceptions and application of the roles, functionalities, and interaction patterns of these tools in higher education. The present study adopted the draw-a-…	2024
Stahl, BC; Eke, D	The ethics of ChatGPT - Exploring the ethical issues of an emerging technology	This article explores ethical issues raised by generative conversational AI systems like ChatGPT. It applies established approaches for analysing ethics of emerging technologies to undertake a systematic review of possible benefits and concerns. The methodology combines ethical issues identified by Anticipatory Technology Ethics, Ethical Impact Assessment, and Ethical Issues of Emerging ICT Appli…	2024
Choi, M; Choi, Y; Bangura, E; Kim, D	ChatGPT or online review: Which is a better determinant of customers' trust in Airbnb listings and stay intention?	This study investigates the dynamic interaction effects of information sources for Airbnb listings, psychological social distance, and Airbnb classification on trust in Airbnb listings, leading to stay intention based on the construal level theory. A 2 (information sources for Airbnb listings: ChatGPT vs. online review) x 2 (psychological social distance: near vs far) x 2 (Airbnb classification: …	2024
Jalali, MS; Akhavan, A	Integrating AI language models in qualitative research: Replicating interview data analysis with ChatGPT	The recent advent of artificial intelligence (AI) language tools like ChatGPT has opened up new opportunities in qualitative research. We revisited a previous project on obesity prevention interventions, where we developed a causal loop diagram through in-depth interview data analysis. Utilizing ChatGPT in our replication process, we compared its results against our original approach. We discuss …	2024
Hamilton, L; Elliott, D; Quick, A; Smith, S; Choplin, V	Exploring the Use of AI in Qualitative Analysis: A Comparative Study of Guaranteed Income Data	This study explores the potential of the AI chatbot ChatGPT to supplement human-centered tasks such as qualitative research analysis. The study compares the emergent themes in human and AI-generated qualitative analyses of interviews with guaranteed income pilot recipients. The results reveal that there are similarities and differences between human and AI-generated analyses, with the human coder…	2023
Shin, D; Lee, JH	Can ChatGPT make reading comprehension testing items on par with human experts?	Given the recent increased interest in ChatGPT in the L2 teaching and learning community, the present study sought to examine ChatGPT's potential as a resource for generating L2 assessment materials on par with those created by human experts. To this end, we extracted five reading passages and testing items in the format of multiple-choice questions from the English section of the College Scholas…	2023
Li, H	Rethinking human excellence in the AI age: The relationship between intellectual humility and attitudes toward ChatGPT	Previous research has shown that the AI (artificial intelligence) sensation often provokes mixed feelings in people who gain exposure to it. We theorize that intellectual humility, which is the awareness of the fallibility of one's beliefs, opinions, and knowledge, can increase participants' openness to experiences, and consequently promote acceptance of ChatGPT. In four studies involving a total…	2023
Kooli, C; Yusuf, N	Transforming Educational Assessment: Insights Into the Use of ChatGPT and Large Language Models in Grading	The integration of Artificial Intelligence (AI) technologies in the field of education has prompted significant advancements, particularly in the domain of assessment and grading. This research delves into the potential of large language models, specifically OpenAI's ChatGPT, in simulating human-like interactions and accurately grading student assessments. To accomplish its objectives, the study …	2024
Ba, HJ; Zhang, LL; Yi, ZZ	Enhancing clinical skills in pediatric trainees: a comparative study of ChatGPT-assisted and traditional teaching methods	Background As artificial intelligence (AI) increasingly integrates into medical education, its specific impact on the development of clinical skills among pediatric trainees needs detailed investigation. Pediatric training presents unique challenges which AI tools like ChatGPT may be well-suited to address. Objective This study evaluates the effectiveness of ChatGPT-assisted instruction versus tr…	2024
Woodnutt, S; Allen, C; Snowden, J; Flynn, M; Hall, S; Libberton, P; Purvis, F	Could artificial intelligence write mental health nursing care plans?	Background: Artificial intelligence (AI) is being increasingly used and discussed in care contexts. ChatGPT has gained significant attention in popular and scientific literature although how ChatGPT can be used in care-delivery is not yet known. Aims: To use artificial intelligence (ChatGPT) to create a mental health nursing care plan and evaluate the quality of the output against the authors' cl…	2024
Kim, JS; Kim, M; Baek, TH	Enhancing User Experience With a Generative AI Chatbot	With the rapid evolution of artificial intelligence (AI), this study aims to examine the interplay among the perceived usability, perceived enjoyment, perceived responsiveness, and intention to continue using ChatGPT. Structural equation modeling (SEM) was used to investigate our proposed model. We recruited 446 ChatGPT users through an online survey conducted on the Connect platform, powered by …	2024
Chang, W; Park, J	A comparative study on the effect of ChatGPT recommendation and AI recommender systems on the formation of a consideration set	The study explores the impact of Chat Generative Pre-trained Transformer (ChatGPT) and existing artificial intelligence (AI) recommenders on consumer choice, examining whether brand awareness moderates this influence. It utilized a within-subjects design with 443 responses and employed structural equation modeling and the PROCESS macro for analysis. The results reveal that recommendations by Chat…	2024
Bai, Y; Li, J; Shen, J; Zhao, L	Investigating the Efficacy of ChatGPT-3.5 for Tutoring in Chinese Elementary Education Settings	The potential of artificial intelligence (AI) in transforming education has received considerable attention. This study aims to explore the potential of large language models (LLMs) in assisting students with studying and passing standardized exams, while many people think it is a hype situation. Using primary education as an example, this research investigates whether ChatGPT-3.5 can achieve sat…	2024
Taskaldiran, I; �nder, CE; G�kbulut, P; Ko�, G; Kuskonmaz, SM	Evaluation of the accuracy and quality of ChatGPT-4 responses for hyperparathyroidism patients discussed at multidisciplinary endocrinology meetings	Purpose Chat Generative Pre-trained Transformer (ChatGPT) is now utilized in various fields of healthcare in order to obtain answers to questions related to healthcare-related problems and to evaluate available information. Primary hyperparathyroidism is a common endocrine disorder. We aimed to evaluate the accuracy and quality of ChatGPT's responses to questions specific to hyperparathyroidism c…	2024
Nam, BH; Bai, Q	ChatGPT and its ethical implications for STEM research and higher education: a media discourse analysis	BackgroundWith the increasing demand brought on by the beginning of the fourth industrial revolution in the period of post-digital education and bio-digital technology, artificial intelligence (AI) has played a pivotal role in supporting human intelligence and contributing to intellectuals within science, technology, science, and mathematics (STEM) and in the broader field of higher education. Th…	2023
Dowling, M; Lucey, B	ChatGPT for (Finance) research: The Bananarama Conjecture	We show, based on ratings by finance journal reviewers of generated output, that the recently released AI chatbot ChatGPT can significantly assist with finance research. In principle, these results should be generalisable across research domains. There are clear advantages for idea generation and data identification. The technology, however, is weaker on literature synthesis and developing approp…	2023
Soto-Ch�vez, MJ; Bustos, MM; Fern�ndez-Avila, DG; Mu�oz, OM	Evaluation of information provided to patients by ChatGPT about chronic diseases in Spanish language	IntroductionArtificial intelligence has presented exponential growth in medicine. The ChatGPT language model has been highlighted as a possible source of patient information. This study evaluates the reliability and readability of ChatGPT-generated patient information on chronic diseases in Spanish.MethodsQuestions frequently asked by patients on the internet about diabetes mellitus, heart failur…	2024
Ma, XY; Huo, YD	Are users willing to embrace ChatGPT? Exploring the factors on the acceptance of chatbots from the perspective of AIDUA framework	As a rapidly emerging generative AI chatbot, ChatGPT has garnered unprecedented global attention for its advanced AI-based text generation capabilities. However, the issue of ChatGPT acceptance requires further investigation. Prior studies on chatbot acceptance primarily focused on traditional technology acceptance models (TAMs) and did not consider the intelligence features of AI technology. Bas…	2023
Annamalai, N	Factors affecting English language high school teachers switching intention to ChatGPT: a Push-Pull-Mooring theory perspective	This qualitative research investigated the factors that influence the switching intention of teachers from traditional classroom teaching to the use of ChatGPT in English language teaching based on the Mooring Theory framework. The data collection involved in-depth interviews with 26 teachers from Malaysian high schools. The findings revealed that the push factors were related to outdated pedagog…	2024
Yang, L; Li, R	ChatGPT for L2 learning: Current status and implications	Despite a recent proliferation of studies on ChatGPT for second language (L2) learning, there is still a lack of systematic and updated review of its current status. To narrow the gap, this study collected data from 44 selected studies on ChatGPT for L2 learning in terms of six dimensions of the revised technology -based learning model, including ChatGPT, participants, objectives, theories, metho…	2024
Zong, H; Li, JK; Wu, ER; Wu, RR; Lu, JY; Shen, BR	Performance of ChatGPT on Chinese national medical licensing examinations: a five-year examination evaluation study for physicians, pharmacists and nurses	BackgroundLarge language models like ChatGPT have revolutionized the field of natural language processing with their capability to comprehend and generate textual content, showing great potential to play a role in medical education. This study aimed to quantitatively evaluate and comprehensively analysis the performance of ChatGPT on three types of national medical examinations in China, includin…	2024
Liu, HH; Azam, M; Bin Naeem, S; Faiola, A	An overview of the capabilities of ChatGPT for medical writing and its implications for academic integrity	The artificial intelligence (AI) tool ChatGPT, which is based on a large language model (LLM), is gaining popularity in academic institutions, notably in the medical field. This article provides a brief overview of the capabilities of ChatGPT for medical writing and its implications for academic integrity. It provides a list of AI generative tools, common use of AI generative tools for medical wr…	2023
Lee, UG; Jung, HW; Jeon, Y; Sohn, Y; Hwang, W; Moon, J; Kim, H	Few-shot is enough: exploring ChatGPT prompt engineering method for automatic question generation in english education	Through design and development research (DDR), we aimed to create a validated automatic question generation (AQG) system using large language models (LLMs) like ChatGPT, enhanced by prompting engineering techniques. While AQG has become increasingly integral to online learning for its efficiency in generating questions, issues such as inconsistent question quality and the absence of transparent a…	2024
Mohammed, M; Kumar, N; Zawiah, M; Al-Ashwal, FY; Bala, AA; Lawal, BK; Wada, AS; Halboup, A; Muhammad, S; Ahmad, R; Sha'aban, A	Psychometric Properties and Assessment of Knowledge, Attitude, and Practice Towards ChatGPT in Pharmacy Practice and Education: a Study Protocol	ChatGPT represents an advanced conversational artificial intelligence (AI), providing a powerful tool for generating human-like responses that could change pharmacy prospects. This protocol aims to describe the development, validation, and utilization of a tool to assess the knowledge, attitude, and practice towards ChatGPT (KAP-C) in pharmacy practice and education. The development and validatio…	2024
Johnson, S; Owens, E; Menendez, H; Kim, D	Using ChatGPT-generated essays in library instruction	This case study details a library instruction activity developed by a team of academic librarians, which intended to leverage experiential learning to make students and faculty aware of the function, capabilities, and limitations of text -generating artificial intelligence (AI) tools like OpenAI's ChatGPT. The activity is described, with its development connected to key instructional theories and…	2024
Adeshola, I; Adepoju, AP	The opportunities and challenges of ChatGPT in education	The launch of OpenAI ChatGPT's language-generation model has raised alarms within many sectors, especially the academic sector. Several academicians have urged universities to develop new forms of assessment after the launch of ChatGPT, which solves academic questions in less than a few minutes. Academic cheating is not a new phenomenon, and the use of AI-generated text to cheat on assignments is…	2023
Gursoy, D; Li, Y; Song, HK	ChatGPT and the hospitality and tourism industry: an overview of current trends and future research directions	Since its launch, ChatGPT, an artificial intelligence chatbot developed by Open AI based on the premises of generative pre-trained transformer autoregressive language models, has gained widespread popularity and is making significant impact on society with its unique features, such as natural language processing and contextual awareness. ChatGPT is viewed as a major disruptive innovation that is …	2023
Strzelecki, A	To use or not to use ChatGPT in higher education? A study of students' acceptance and use of technology	ChatGPT is an AI tool that assisted in writing, learning, solving assessments and could do so in a conversational way. The purpose of the study was to develop a model that examined the predictors of adoption and use of ChatGPT among higher education students. The proposed model was based on a previous theory of technology adoption. Seven predictors were selected to build a model that predicted th…	2023
Ferrante, G; Lanera, C	ChatGPT in scientific research: a guide to informed use	Using ChatGPT in scientific research offers revolution- ary opportunities thanks to its natural language interac- tion capabilities and production of coherent and soph- isticated text. Artificial intelligence can automate activities such as in- formation synthesis and schematization, improving sci- entific communication and computer code writing. However, the lack of a complete understanding of c…	2023
Chlorogiannis, DD; Apostolos, A; Chlorogiannis, A; Palaiodimos, L; Giannakoulas, G; Pargaonkar, S; Xesfingi, S; Kokkinidis, DG	The Role of ChatGPT in the Advancement of Diagnosis, Management, and Prognosis of Cardiovascular and Cerebrovascular Disease	Cardiovascular and cerebrovascular disease incidence has risen mainly due to poor control of preventable risk factors and still constitutes a significant financial and health burden worldwide. ChatGPT is an artificial intelligence language-based model developed by OpenAI. Due to the model's unique cognitive capabilities beyond data processing and the production of high-quality text, there has bee…	2023
Alshami, A; Elsayed, M; Ali, E; Eltoukhy, AEE; Zayed, T	Harnessing the Power of ChatGPT for Automating Systematic Review Process: Methodology, Case Study, Limitations, and Future Directions	Systematic reviews (SR) are crucial in synthesizing and analyzing existing scientific literature to inform evidence-based decision-making. However, traditional SR methods often have limitations, including a lack of automation and decision support, resulting in time-consuming and error-prone reviews. To address these limitations and drive the field forward, we harness the power of the revolutionar…	2023
Derakhshan, A; Ghiasvand, F	Is ChatGPT an evil or an angel for second language education and research? A phenomenographic study of research-active EFL teachers' perceptions	Artificial intelligence (AI) is influencing different aspects of human life. An AI-powered technology, which has been recently released, is ChatGPT. It is a cutting-edge technology that influences second/foreign language (L2) education. Although there is increasing research on the benefits and misfits of this chatbot in different disciplines, L2 education lacks a thorough investigation. To fill t…	2024
Castonguay, A; Farthing, P; Davies, S; Vogelsang, L; Kleib, M; Risling, T; Green, N	Revolutionizing nursing education through Ai integration: A reflection on the disruptive impact of ChatGPT	Artificial intelligence (AI) is driving global change. An AI language model like ChatGPT could revolutionize the delivery of nursing education in the future. ChatGPT is an AI-enabled text generator that has garnered significant attention due to its ability to engage in conversations and answer questions. Nurse educators play a crucial role in preparing nursing students for a technology-integrated…	2023
V�zquez-Cano, E; Ram�rez-Hurtado, JM; S�ez-L�pez, JM; L�pez-Meneses, E	ChatGPT: The brightest student in the class	This paper presents a research study that evaluated the score ChatGPT would get when summarizing a reading comprehension text from the PISA international tests with a prompt that made it simulate doing this as if it were a 15-year-old student. For this purpose, the text was camouflaged among 30 other summaries made by real 15-year-old students and was evaluated by 30 Spanish language teachers wit…	2023
Blackie, MAL	ChatGPT is a game changer: detection and eradication is not the way forward	Large language models such as ChatGPT can be seen as a major threat to reliable assessment in higher education. In this point of departure, I argue that these tools are a major game changer for society at large. Many of the jobs we now consider highly skilled are based on pattern recognition that can much more reliably be carried by fine-tuned language models. We are therefore at a turning point …	2024
Piao, Y; Chen, HT; Wu, SH; Li, XM; Li, ZH; Yang, D	Assessing the performance of large language models (LLMs) in answering medical questions regarding breast cancer in the Chinese context	Purpose Large language models (LLMs) are deep learning models designed to comprehend and generate meaningful responses, which have gained public attention in recent years. The purpose of this study is to evaluate and compare the performance of LLMs in answering questions regarding breast cancer in the Chinese context. Material and Methods ChatGPT, ERNIE Bot, and ChatGLM were chosen to answer 60 q…	2024
Fan, ZL; Chen, CC	CuPe-KG: Cultural perspective-based knowledge graph construction of tourism resources via pretrained language models	Tourism knowledge graphs lack cultural content, limiting their usefulness for cultural tourists. This paper presents the development of a cultural perspective-based knowledge graph (CuPe-KG). We evaluated fine-tuning ERNIE 3.0 (FT-ERNIE) and ChatGPT for cultural type recognition to strengthen the relationship between tourism resources and cultures. Our investigation used an annotated cultural tou…	2024
Duong, CD; Nguyen, TH	How ChatGPT adoption stimulates digital entrepreneurship: A stimulus-organism-response perspective	With the advent of Artificial Intelligence (AI) and its transformative effects across different sectors, including entrepreneurship, there is a pressing need to understand how AI is integrated into entrepreneurial practices. This study applies the Stimulus-Organism-Response theory to explain the impacts of ChatGPT adoption in entrepreneurship, opportunity recognition, and digital entrepreneurial …	2024
Wang, CC; Li, X; Liang, Z; Sheng, YY; Zhao, QB; Chen, S	The Roles of Social Perception and AI Anxiety in Individuals' Attitudes Toward ChatGPT in Education	Public attitudes are essential for technology promotion and policy formulation. The present study investigated the Chinese public's knowledge of ChatGPT, as well as examined the roles played by Big-Five personality traits, social perception, and AI anxiety in shaping the public's attitudes toward ChatGPT using the questionnaire method. Results showed that: (1) Nearly, 1/3 of teachers surveyed did…	2024
Jeon, J; Lee, SY	Large language models in education: A focus on the complementary relationship between human teachers and ChatGPT	Artificial Intelligence (AI) is developing in a manner that blurs the boundaries between specific areas of application and expands its capability to be used in a wide range of applications. The public release of ChatGPT, a generative AI chatbot powered by a large language model (LLM), represents a significant step forward in this direction. Accordingly, professionals predict that this technology …	2023
Cohen, IG	What Should ChatGPT Mean for Bioethics?	In the last several months, several major disciplines have started their initial reckoning with what ChatGPT and other Large Language Models (LLMs) mean for them - law, medicine, business among other professions. With a heavy dose of humility, given how fast the technology is moving and how uncertain its social implications are, this article attempts to give some early tentative thoughts on what …	2023
Chang, YH; Silalahi, ADK; Lee, KY	From Uncertainty to Tenacity: Investigating User Strategies and Continuance Intentions in AI-Powered ChatGPT with Uncertainty Reduction Theory	The introduction of ChatGPT in academia has raised significant concerns, particularly regarding issues like plagiarism and the ethical use of generative text for academic purposes. Existing literature has predominantly focused on ChatGPT adoption, leaving a notable gap in addressing the strategies users employ to mitigate these emerging challenges. To bridge this gap, this research utilizes the U…	2024
Oh, PS; Lee, GG	Confronting Imminent Challenges in Humane Epistemic Agency in Science Education: An Interview with ChatGPT	How and why science education scholars and practitioners might use artificial intelligence (AI) in the classroom has been a controversial agenda for decades. ChatGPT, a state-of-the-art (SOTA) AI released in November 2022, has attracted global interest for its exceptionally high performance in generating human-like natural language answers to almost any questions a user queries. Its ability to ge…	2024
Long, F	Title Conversational Learning in the Age of ChatGPT	Conversation of a particular sort holds the key to learning. I argue here that peer to peer conversation promotes two features that are essential to progressive learning, namely 'contestation' and 'communication.' Traditional learning is principally concerned with whether students have reached a standard of knowledge and skill prescribed by some authority whereas progressive learning values less …	2024
Al-Qaysi, N; Al-Emran, M; Al-Sharafi, MA; Iranmanesh, M; Ahmad, A; Mahmoud, MA	Determinants of ChatGPT Use and its Impact on Learning Performance: An Integrated Model of BRT and TPB	The rapid emergence of Generative Artificial Intelligence (GAI) heralds a significant shift, opening new frontiers in how education is delivered. This groundbreaking wave of technological advancement is poised to redefine traditional learning, promising to enhance the educational landscape with unprecedented levels of personalized learning and accessibility. Despite GAI's progressive infiltration…	2024
Jensen, LX; Buhl, A; Sharma, A; Bearman, M	Generative AI and higher education: a review of claims from the first months of ChatGPT	The release of the Artificial Intelligence (AI) chatbot ChatGPT renewed discussions about how AI would upend higher education. This paper presents a critical analysis of grey literature claims made in the first months after ChatGPT was made public, exploring what these discussions might mobilise in practice. We identified articles for inclusion through a systematic search of five prominent higher…	2024
Bisbee, J; Clinton, JD; Dorff, C; Kenkel, B; Larson, JM	Synthetic Replacements for Human Survey Data? The Perils of Large Language Models	Large language models (LLMs) offer new research possibilities for social scientists, but their potential as synthetic data is still largely unknown. In this paper, we investigate how accurately the popular LLM ChatGPT can recover public opinion, prompting the LLM to adopt different personas and then provide feeling thermometer scores for 11 sociopolitical groups. The average scores generated by C…	2024
Chu, HR; Liu, SX	Can AI tell good stories? Narrative transportation and persuasion with ChatGPT	Storytelling is a human universal. The ubiquity of stories and the rapid development in Artificial Intelligence (AI) pose important questions: can AI like ChatGPT tell engaging and persuasive stories? If so, what makes a narrative engaging and persuasive? Three pre-registered experiments comparing human-generated narratives from existing research and the ChatGPT-generated versions using descripti…	2024
Issa, M; Faraj, M; AbiGhannam, N	Exploring ChatGPT's Ability to Classify the Structure of Literature Reviews in Engineering Research Articles	ChatGPT is a newly emerging artificial intelligence (AI) tool that can generate and assess written text. In this study, we aim to examine the extent to which it can correctly identify the structure of literature review sections in engineering research articles. For this purpose, we conducted a manual content analysis by classifying paragraphs of literature review sections into their corresponding…	2024
Kirwan, A	ChatGPT and university teaching, learning and assessment: some initial reflections on teaching academic integrity in the age of Large Language Models	Since its arrival in late 2022, ChatGPT has occupied the minds of academics, administrators and students. Reactions to the emergence of Large Language Models (LLMs) have varied but significant anxieties about their impact on assessment have arisen. To address these concerns, this article serves three purposes; firstly, it seeks to gauge the discourse surrounding Large Language Models (LLMs) focus…	2023
Osadchaya, E; Marder, B; Yule, JA; Yau, A; Lavertu, L; Stylos, N; Oliver, S; Angell, R; de Regt, A; Gao, LY; Qi, K; Zhang, WZ; Zhang, YW; Li, JY; Alrabiah, S	To ChatGPT, or not to ChatGPT: Navigating the paradoxes of generative AI in the advertising industry	Generative AI (GenAI) technology is evoking both excitement and fear about its potential impact across a host of industriesdincluding advertising, where it is expected to have a significant disruptive effect. This article utilizes the paradox lens to explore the implications of text-to-text GenAI in the form of ChatGPT for the advertising industry. Drawing on 48 interviews with advertising profes…	2024
Pollard, E	Back to the Future: Everything You Wish You'd Asked Derrida About ChatGPT When You Had the Chance!	This article considers and then reconsiders what ChatGPT produces and how it produces it, using the work of a range of critical theorists and authors. In particular, it imagines what different philosophers, thinkers, and writers would say about this most recent technological leap, if they were somehow brought back from the past, into this, our new future. To ventriloquise for them, this article p…	2024
Wandelt, S; Sun, XQ; Zhang, AM	AI-driven assistants for education and research? A case study on ChatGPT for air transport management	Artificial Intelligence is in the process to transform various parts of the aviation industry, from the reduction of delays and increasing fuel efficiency to better demand prediction models. The latest kid on the block is ChatGPT, a large language model developed by OpenAI, which has made into the news for its mindblowing ability to create textual content in any structured language. Doing so, Cha…	2023
Luo, WW; He, HH; Liu, J; Berson, IR; Berson, MJ; Zhou, YS; Li, H	Aladdin's Genie or Pandora's Box for Early Childhood Education? Experts Chat on the Roles, Challenges, and Developments of ChatGPT	Research Findings: This study aims to explore the optimal roles, pressing challenges, and future developments of ChatGPT in early childhood education (ECE) by interviewing six expert professors from China and the United States. A content analysis approach that combined inductive and deductive coding was employed to analyze the transcribed interviews. The findings of this study revealed two primar…	2024
Ghafouri, M; Hassaskhah, J; Mahdavi-Zafarghandi, A	From virtual assistant to writing mentor: Exploring the impact of a ChatGPT-based writing instruction protocol on EFL teachers' self-efficacy and learners' writing skill	Language teaching is a highly emotional profession that can affect the teachers' well-being and learners' achievement. However, studies have yet to explore the potential of positive psychology interventions and artificial intelligence (AI) tools to promote the psycho-emotional aspects of second language (L2) teachers and learners. Further, studies regarding the effectiveness of AI in promoting th…	2024
Li, H	I Cannot Miss It for the World: The Relationship Between Fear of Missing out (FOMO) and Acceptance of ChatGPT	According to the technology acceptance model, people's acceptance of new technology is influenced by their perception of its usefulness and ease of use. We expand the research agenda by identifying the fear of missing out (FOMO) as a potential factor shaping people's attitudes toward ChatGPT. We predicted that FOMO experiences, characterized by strong desires to stay connected with other people's…	2024
Agbon, G	Who speaks through the machine? Generative AI as discourse and implications for management	This article draws on the Foucauldian concept of discursive formation to conceptualize generative artificial intelligence (GAI)'s potential influence on management. It shows how ChatGPT, a typical GAI, can affect practices, decision-making responsibility and the management disciplines through a dual discourse. The first one emanates from technological solutionism, a belief that any problem can be…	2024
Yu, H	A Cogitation on the ChatGPT Craze from the Perspective of Psychological Algorithm Aversion and Appreciation	In recent times, ChatGPT has garnered significant interest from the public, sparking a range of reactions that encompass both aversion and appreciation. This paper delves into the paradoxical attitudes of individuals towards ChatGPT, highlighting the simultaneous existence of algorithmic aversion and appreciation. A comprehensive analysis is conducted from the vantage points of psychology and alg…	2023
Zhao, X; Cox, A; Cai, L	ChatGPT and the digitisation of writing	The aim of this study is to uncover how students' practices of writing in higher education are being impacted by ChatGPT. The use of ChatGPT and other generative AI needs to be set in the context of a longer-term process of the digitisation of writing, where many tools are being employed by students to support writing because it is a complex iterative process. Generative AI appears to have had a …	2024
Wang, S; Cooper, N; Eby, M	From human-centered to social-centered artificial intelligence: Assessing ChatGPT's impact through disruptive events	Large language models (LLMs) and dialogue agents represent a significant shift in artificial intelligence (AI) research, particularly with the recent release of the GPT family of models. ChatGPT's generative capabilities and versatility across technical and creative domains led to its widespread adoption, marking a departure from more limited deployments of previous AI systems. While society grap…	2024
Jia, JY; Wang, TR; Zhang, YY; Wang, GD	The comparison of general tips for mathematical problem solving generated by generative AI with those generated by human teachers	In designing an intelligent tutoring system, a core area of the application of AI in education, tips from the system or virtual tutors are crucial in helping students solve difficult questions in disciplines like mathematics. Traditionally, the manual design of general tips by teachers is time-consuming and error-prone. Generative AI, like ChatGPT, presents a new channel for designing general tip…	2024
Cheng, XQ; Chen, YH; Wang, PF; Zhou, YX; Wei, XJ; Luo, WJ; Duan, QX	A novel ChatGPT-based multimodel framework for tourism review mining: a case study on China's five sacred mountains	Purpose This study aims to introduce an innovative framework for mining tourism reviews that not only excels in sentiment analysis accuracy but also prioritizes user-friendly design for enhanced usability. Design/methodology/approach Online reviews of China's Five Sacred Mountains were analyzed using an integrated methodology. Sentiment analysis was performed using ChatGPT, bidirectional encoder …	2024
Zhai, XM; Nyaaba, M; Ma, WC	Can Generative AI and ChatGPT Outperform Humans on Cognitive-Demanding Problem-Solving Tasks in Science?	This study aimed to examine an assumption regarding whether generative artificial intelligence (GAI) tools can overcome the cognitive intensity that humans suffer when solving problems. We examine the performance of ChatGPT and GPT-4 on NAEP science assessments and compare their performance to students by cognitive demands of the items. Fifty-four 2019 NAEP science assessment tasks were coded by …	2024
Chen, X; Li, J; Ye, YT	A feasibility study for the application of AI-generated conversations in pragmatic analysis	This study explores the potential of including AI-generated language in pragmatic analysis - a field that has primarily been conducted on human language use. With the rapid growth of large language models, AI-generated texts and AI-human interactions constitute a growing field where pragmatics research is expanding to. Language data that humans used to hold a full authorship may also involve modi…	2024
Yan, D	Posthuman Creativity: Unveiling Cyborg Subjectivity Through ChatGPT	This narrative experiment expands upon Wyatt and Gale's practice of writing to it that involves interactions between humans and an artificial intelligence (AI) chatbot named ChatGPT. Building on Haraway's concept of the cyborg, posthuman creativity opens up a larger space for material-discursive practices, taking account of human and other-than-human forms of agency in the apparatuses of bodily p…	2024
Byrne, T	The Phenomenology of ChatGPT	This essay comprises a first phenomenological semiotics of ChatGPT. I analyse how we experience the language signs generated by that AI. This task is accomplished in two steps. First, I introduce a conceptual scaffolding for the project, by introducing core tenets of phenomenology of the passive and active consciousness of the language signs composed by ChatGPT. On the one hand, by demand me to u…	2024
Breazu, P; Katson, N	ChatGPT-4 as a journalist: Whose perspectives is it reproducing?	The rapid emergence of generative AI models in the media sector demands a critical examination of the narratives these models produce, particularly in relation to sensitive topics, such as politics, racism, immigration, public health, gender and violence, among others. The ease with which generative AI can produce narratives on sensitive topics raises concerns about potential harms, such as ampli…	2024
Dai, Y; Lai, SC; Lim, CP; Liu, A	ChatGPT and its impact on research supervision: Insights from Australian postgraduate research students	As artificial intelligence (AI) continues to evolve, its impact on academic environments, especially in postgraduate research supervision, becomes increasingly significant. This study explored the impact of ChatGPT, an advanced AI conversational model, on five dimensions of research supervision: functional, enculturation, critical thinking, emancipation and relationship development. Using a quali…	2023
Steiss, J; Tate, T; Graham, S; Cruz, J; Hebert, M; Wang, JL; Moon, Y; Tseng, W; Warschauer, M; Olson, CB	Comparing the quality of human and ChatGPT feedback of students' writing	Background: Offering students formative feedback on their writing is an effective way to facilitate writing development. Recent advances in AI (i.e., ChatGPT) may function as an automated writing evaluation tool, increasing the amount of feedback students receive and diminishing the burden on teachers to provide frequent feedback to large classes. Aims: We examined the ability of generative AI (C…	2024
Acosta-Enriquez, BG; Ballesteros, MAA; Jordan, OH; Roca, CL; Tirado, KS	Analysis of college students' attitudes toward the use of ChatGPT in their academic activities: effect of intent to use, verification of information and responsible use	Background In recent years, the use of artificial intelligence (AI) in education has increased worldwide. The launch of the ChatGPT-3 posed great challenges for higher education, given its popularity among university students. The present study aimed to analyze the attitudes of university students toward the use of ChatGPTs in their academic activities.Method This study was oriented toward a quan…	2024
Hutchison, A	Making Artificial Intelligence Your Friend, Not Your Foe, in the Literacy Classroom	The recent development of ChatGPT, an artificial intelligence application that mimics human language, has many educators questioning its place in the classroom. This article provides suggestions for instructional uses of ChatGPT in the literacy classroom so that teachers can empower students to use this tool safely and effectively for learning.	2024
Garc�a-Pe�alvo, FJ; Llorens-Largo, F; Vidal, J	The new reality of education in the face of advances in generative artificial intelligence	It is increasingly common to interact with products that seem intelligent, although the label artificial intelligence may have been replaced by other euphemisms. Since November 2022, with the emergence of the ChatGPT tool, there has been an exponential increase in the use of artificial intelligence in all areas. Although ChatGPT is just one of many generative artificial intelligence technologies,…	2024
Cuartielles, R; Ramon-Vegas, X; Pont-Sorribes, C	Retraining fact-checkers: The emergence of ChatGPT in information verification	The open launch of new artificial intelligence tools such as ChatGPT-3.5 (Generated Pre-trained Transformer) in November 2022 by the company OpenAI-and then its update to version GPT-4 in March 2023-poses new opportunities and challenges for journalism, and especially for professionals specifically focused on information verification. This research aims to understand and analyze the perceptions g…	2023
Ansari, AN; Ahmad, S; Bhutta, SM	Mapping the global evidence around the use of ChatGPT in higher education: A systematic scoping review	The recent development of AI Chatbot - specifically ChatGPT - has gained dramatic attention from users as evident by ongoing discussion among the education fraternity. We argue that prior to making any conclusion, it is important to understand how ChatGPT is being used in higher education across the globe. This paper makes a significant contribution by systematically reviewing the global literatu…	2024
Dizon, G	ChatGPT as a tool for self-directed foreign language learning	PurposeThis study explores the use of ChatGPT for self-directed foreign language (FL) learning in out-of-class settings. It examines how learners use the artificial intelligence (AI) chatbot for self-directed FL learning and analyzes language learners' perceptions of its use. The study also investigates if the participants' views of ChatGPT differed depending on the age group and languages studie…	2024
Jauhiainen, JS; Guerra, AG	Generative AI and ChatGPT in School Children's Education: Evidence from a School Lesson	In 2023, the global use of generative AI, particularly ChatGPT-3.5 and -4, witnessed a significant surge, sparking discussions on its sustainable implementation across various domains, including education from primary schools to universities. However, practical testing and evaluation in school education are still relatively unexplored. This article examines the utilization of generative AI in pri…	2023
Trozze, A; Davies, T; Kleinberg, B	Large language models in cryptocurrency securities cases: can a GPT model meaningfully assist lawyers?	Large Language Models (LLMs) could be a useful tool for lawyers. However, empirical research on their effectiveness in conducting legal tasks is scant. We study securities cases involving cryptocurrencies as one of numerous contexts where AI could support the legal process, studying GPT-3.5's legal reasoning and ChatGPT's legal drafting capabilities. We examine whether a) GPT-3.5 can accurately d…	2024
McGrath, SP; Kozel, BA; Gracefo, S; Sutherland, N; Danford, CJ; Walton, N	A comparative evaluation of ChatGPT 3.5 and ChatGPT 4 in responses to selected genetics questions	Objectives: To evaluate the efficacy of ChatGPT 4 (GPT-4) in delivering genetic information about BRCA1, HFE, and MLH1, building on previous findings with ChatGPT 3.5 (GPT-3.5). To focus on assessing the utility, limitations, and ethical implications of using ChatGPT in medical settings. Materials and Methods: A structured survey was developed to assess GPT-4's clinical value. An expert panel of …	2024
Santhi, TM; Srinivasan, K	ChatGPT-Based Learning Platform for Creation of Different Attack Model Signatures and Development of Defense Algorithm for Cyberattack Detection	Cloud adoption in industrial sectors, such as process, manufacturing, health care, and finance, is steadily rising, but as it grows, the risk of targeted cyberattacks has increased. Hence, effectively defending against such attacks necessitates skilled cybersecurity professionals. Traditional human-based cyber-physical education is resource intensive and faces challenges in keeping pace with rapi…	2024
ElSayary, A	An investigation of teachers' perceptions of using ChatGPT as a supporting tool for teaching and learning in the digital era	Background: The widespread use of information and communication technology (ICT) has led to significant changes in societal aspects, resulting in the emergence of a knowledge society. However, students and teachers have faced challenges in adapting to this digitalization. In the United Arab Emirates (UAE), transitioning to a knowledge-based economy is a primary national agenda goal, aligning with…	2024
Peres, F	Health literacy in ChatGPT: exploring the potential of the use 1 of artificial intelligence to produce academic text	The aim of this study was to identify and analyze the main constituent elements of text generated by ChatGPT in response to questions on an emerging topic in the academic literature in Portuguese - health literacy - and discuss how the evidence produced can contribute to improving our understanding of the limits and challenges of using artificial intelligence (AI) in academic writing. We conducte…	2024
Nyqvist, R; Peltokorpi, A; Sepp�nen, O	Can ChatGPT exceed humans in construction project risk management?	PurposeThe objective of this research is to investigate the capabilities of the ChatGPT GPT-4 model, a form of artificial intelligence (AI), in comparison to human experts in the context of construction project risk management.Design/methodology/approachEmploying a mixed-methods approach, the study draws a qualitative and quantitative comparison between 16 human risk management experts from Finni…	2024
Dynel, M	Say what you want: Evaluation and engagement with YouTube broadcasts on ChatGPT	ChatGPT caused a worldwide sensation upon its launch, as evidenced by the extensive coverage across traditional and new media. This paper delves into the diverse evaluative discourses about this AI chatbot both in YouTube news videos (originally, television broadcasts) and in user comments facilitated by YouTube's interactivity. The qualitative-quantitative discourse analysis probes diversified e…	2024
Jo, H	Decoding the ChatGPT mystery: A comprehensive exploration of factors driving AI language model adoption	The increasing ubiquity of Artificial Intelligence (AI) chatbots across a variety of sectors has sparked a burgeoning interest in deciphering the determinants that govern their adoption and usage. This study aims to examine the pivotal factors that influence the practical usage of the AI chatbot, ChatGPT, among a sample of university students. Leveraging the theoretical framework of planned behav…	2023
Raile, P	The usefulness of ChatGPT for psychotherapists and patients	ChatGPT is a chatbot based on a large language model. Its application possibilities are extensive, and it is freely accessible to all people, including psychotherapists and individuals with mental illnesses. Some blog posts about the possible use of ChatGPT as a psychotherapist or as a supplement to psychotherapy already exist. Based on three detailed chats, the author analyzed the chatbot's resp…	2024
Tsigaris, P; Kendall, G; Teixeira da Silva, JA	What does ChatGPT advise about predatory publishing?	The debate surrounding predatory publishing continues to be unable to find entirely effective solutions to dealing with this problem, despite fervent efforts by many academics and policy makers around the world. Given this situation, we were interested in appreciating whether ChatGPT would be able to offer insight and solutions, to complement current human-based efforts.	2023
Qu, KY; Wu, XD	ChatGPT as a CALL tool in language education: A study of hedonic motivation adoption models in English learning environments	The advancement of information technologies has led to increased attention to AI chatbots as valuable tools for computer-assisted language learning (CALL), drawing the attention of both academic scholars and industry practitioners. However, there remains limited understanding regarding the adoption of AI chatbots, specifically within the context of the English language. To address this existing r…	2024
Hadar-Shoval, D; Elyoseph, Z; Lvovsky, M	The plasticity of ChatGPT's mentalizing abilities: personalization for personality structures	This study evaluated the potential of ChatGPT, a large language model, to generate mentalizing-like abilities that are tailored to a specific personality structure and/or psychopathology. Mentalization is the ability to understand and interpret one's own and others' mental states, including thoughts, feelings, and intentions. Borderline Personality Disorder (BPD) and Schizoid Personality Disorder…	2023
Kim, M; Lu, XF	Exploring the potential of using ChatGPT for rhetorical move-step analysis: The impact of prompt refinement, few-shot learning, and fine-tuning	Rhetorical move-step analysis has wielded considerable influence in the fields of English for Academic/Specific Purposes. To explore the potential of using ChatGPT for automated move-step analysis, this study examines the impact of few-shot learning, prompt refinement, and base model fine-tuning on its accuracy in move-step annotation. Our dataset consisted of the introduction sections of 100 res…	2024
Almeida, J; Gon�alves, TC	The AI revolution: are crypto markets more efficient after ChatGPT 3?	This study examines the efficiency of crypto markets in the context of the AI revolution, focusing on AI-Crypto sectors. By employing the Adjusted Market Inefficiency Magnitude (AMIM) and conducting quantile efficiency and liquidity analyses, we observe dynamic fluctuations in market efficiency across sectors like Generative AI, AI Big Data, Cybersecurity, and Distributed Computing. Our findings …	2024
Gammoh, LA	ChatGPT risks in academia: Examining university educators' challenges in Jordan	This qualitative study examines the risks educators in Jordan face with the integration of ChatGPT, an emerging AI technology, into academic settings. While considerable attention has been given to risks affecting university students, there remains a gap in understanding the specific challenges encountered by educators themselves. Through semi-structured interviews with 27 academics from various …	2024
Li, TT; Ji, Y; Zhan, ZH	Expert or machine? Comparing the effect of pairing student teacher with in-service teacher and ChatGPT on their critical thinking, learning performance, and cognitive load in an integrated-STEM course	For student teachers' professional development, the emergence of generative artificial intelligence (AI) represents both opportunity and challenge. This exploratory quasi-experimental study aims to investigate the effects of Human-Human and Human-Machine collaborative learning approaches on the SETM teaching training performance of student teachers. Twenty-three student teachers were divided into…	2024
Liu, SR; Wright, AP; Patterson, BL; Wanderer, JP; Turer, RW; Nelson, SD; McCoy, AB; Sittig, DF; Wright, A	Using AI-generated suggestions from ChatGPT to optimize clinical decision support	Objective To determine if ChatGPT can generate useful suggestions for improving clinical decision support (CDS) logic and to assess noninferiority compared to human-generated suggestions. Methods We supplied summaries of CDS logic to ChatGPT, an artificial intelligence (AI) tool for question answering that uses a large language model, and asked it to generate suggestions. We asked human clinician…	2023
Alotaibi, SS; Rehman, A; Hasnain, M	Revolutionizing ocular cancer management: a narrative review on exploring the potential role of ChatGPT	This paper pioneers the exploration of ocular cancer, and its management with the help of Artificial Intelligence (AI) technology. Existing literature presents a significant increase in new eye cancer cases in 2023, experiencing a higher incidence rate. Extensive research was conducted using online databases such as PubMed, ACM Digital Library, ScienceDirect, and Springer. To conduct this review,…	2023
Aminah, S; Hidayah, N; Ramli, M	Considering ChatGPT to be the first aid for young adults on mental health issues	Providing mental health support and interventions through artificial intelligence can open up more significant space for young people to get good services. ChatGPT's potential to provide first aid to young adults struggling with mental health issues is noteworthy. Despite its benefits and limitations, today's technology can be a valuable addition to the mental health support available to young ad…	2023
Hu, XJ; Niemann, M; Kienzle, A; Braun, K; Back, DA; Gwinner, C; Renz, N; Stoeckle, U; Trampuz, A; Meller, S	Evaluating ChatGPT responses to frequently asked patient questions regarding periprosthetic joint infection after total hip and knee arthroplasty	Background Patients access relevant information concerning their orthopaedic surgery resources through multiple information channels before presenting for clinical treatment. Recently, artificial intelligence (AI)-powered chatbots have become another source of information for patients. The currently developed AI chat technology ChatGPT (OpenAI LP) is an application for such purposes and it has be…	2024
Gonz�lez-Arias, C; L�pez-Garc�a, X	ChatGPT: Stream of opinion in five newspapers in the first 100 days since its launch	In the last decade, journalism has progressively incorporated artificial intelligence (AI) into several processes: information analysis, content extraction, audience research, and automated copywriting, among others. ChatGPT, which has a great capacity for interacting with people through natural language and providing a response to almost any topic, focuses on content creation. This significant t…	2023
Hirosawa, T; Harada, Y; Mizuta, K; Sakamoto, T; Tokumasu, K; Shimizu, T	Diagnostic performance of generative artificial intelligences for a series of complex case reports	Background Diagnostic performance of generative artificial intelligences (AIs) using large language models (LLMs) across comprehensive medical specialties is still unknown. Objective We aimed to evaluate the diagnostic performance of generative AIs using LLMs in complex case series across comprehensive medical fields. Methods We analyzed published case reports from the American Journal of Case Re…	2024
Wang, XZ; Zhong, YH; Huang, CQ; Huang, XD	ChatPRCS: A Personalized Support System for English Reading Comprehension Based on ChatGPT	Reading comprehension is a widely adopted method for learning English, involving reading articles and answering related questions. However, the reading comprehension training typically focuses on the skill level required for a standardized learning stage, without considering the impact of individual differences in linguistic competence. This article presents a personalized support system for read…	2024
Huang, LY; Zhang, X; Wang, Q; Chen, ZS; Liu, Y	Evaluating Media Knowledge Capabilities of Intelligent Search Dialogue Systems: A Case Study of ChatGPT and New Bing	This study establishes an index system for evaluating the media knowledge capabilities of intelligent search dialogue systems (ISDS), which includes three primary indicators: dialogue ability, special ability, and output value. Survey data from relevant users are used to analyze the reliability and validity of the index system. An empirical comparison indicates that ChatGPT outperforms New Bing i…	2024
Wolf, V; Maier, C	ChatGPT usage in everyday life: A motivation-theoretic mixed-methods study	GenAI-driven technologies such as ChatGPT influence activities in all areas of life and are used in private and work contexts. This study uses an individual-centered perspective to explain what motivates users to use ChatGPT continuously. We propose that four motivational factors and two technology characteristics together lead to continuance intention among individual ChatGPT users. Therefore, w…	2024
Almohesh, ARI	AI Application (ChatGPT) and Saudi Arabian Primary School Students' Autonomy in Online Classes: Exploring Students and Teachers' Perceptions	In education, the integration of artificial intelligence (AI) has presented opportunities to transform the dynamics of online learning. This study investigated the impact of an AI-powered application, namely ChatGPT, on the autonomy of Saudi Arabian primary students participating in online classes. It also explored how the implementation of Chat GPT influenced Saudi Arabian primary students' auto…	2024
Sedlbauer, J; Cincera, J; Slav�k, M; Hartlov�, A	Students' reflections on their experience with ChatGPT	Background: The emergence of Generative Artificial Intelligence has brought a number of ethical and practical issues to higher education. Solid experimental evidence is yet inadequate to set the functional rules for the new technology. Objectives: The objective of this study is to analyse the experience of undergraduate students' interaction with ChatGPT and contribute to identifying the problems…	2024
Ma, JJ; Wang, PC; Li, BQ; Wang, T; Pang, XS; Wang, DK	Exploring User Adoption of ChatGPT: A Technology Acceptance Model Perspective	In the rapidly evolving landscape of technology, the emergence of Chat Generative Pre-trained Transformer (ChatGPT) marks a pivotal milestone in the realm of Artificial Intelligence (AI). However, little research has reported the predictors of people's intentions to use ChatGPT. This pioneering study empirically examines user adoption through the lens of the Technology Acceptance Model (TAM) usin…	2024
Peres, R; Schreier, M; Schweidel, D; Sorescu, A	On ChatGPT and beyond: How generative artificial intelligence may affect research, teaching, and practice	How does ChatGPT, and other forms of Generative Artificial Intelligence (GenAI) affect the way we have been conducting-and evaluating-academic research, teaching, and business practice? What are the implications for the theory and practice of marketing? What are the opportunities and threats, and what are some interesting avenues for future research? This editorial aims to kick off an initial dis…	2023
Somi�, T; Vecchiarini, M	Navigating the new frontier: the impact of artificial intelligence on students' entrepreneurial competencies	PurposeArtificial intelligence (AI) technologies have led to significant transformations across industries and society, including the field of education. The integration of AI in educational settings has the potential to improve students' learning experience and support their individual competencies when paired with non-AI methods. Despite the growing importance of AI in modern education, there r…	2024
de Schryver, GM	Generative AI and Lexicography: The Current State of the Art Using ChatGPT	In this article, all ten papers and talks that have been devoted to the use of ChatGPT in lexicography so far are critically analysed, their results tabulated and cross-compared, from which the leading trends are determined. Extrapolating from the trendlines, a single short but robust new prompt is fine-tuned with which articles from different word classes are generated fully-automatically for a …	2023
Day, T	A Preliminary Investigation of Fake Peer-Reviewed Citations and References Generated by ChatGPT	An analysis of academic citations and references generated by the ChatGPT artificial intelligence (AI) chatbot reveals the citations and references are in fact, fake. They are clearly generated by a predictive process rather than known facts. This suggests that early optimism regarding this technology for assisting in research could be misplaced, and that student misuse of the chatbot can be dete…	2023
Solomovich, L; Abraham, V	Exploring the influence of ChatGPT on tourism behavior using the technology acceptance model	PurposeThe present study's aims are twofold: 1) to contribute to theory development by accounting for both personality and trust in the conceptualization of technology acceptance using the technology acceptance model (TAM) as the theoretical framework; and 2) to explore the influence of ChatGPT-integrated chatbots on tourism behavior.Design/methodology/approachThe target population for this study…	2024
Fu, XY; Sanchez, TW; Li, CS; Junqueira, JR	Deciphering Public Voices in the Digital Era	Problem, research strategy, and findingsPlanners are increasingly using online public engagement approaches to broaden their reach in communities. This results in substantial volumes of digital, text-based public feedback data, making it difficult to analyze efficiently and derive meaningful insights. We explored the use of the novel large language model (LLM), ChatGPT, in analyzing a public feed…	2024
Guti�rrez-Caneda, B; V�zquez-Herrero, J; L�pez-Garc�a, X	AI application in journalism: ChatGPT and the uses and risks of an emergent technology	AI integration in media newsrooms is changing professional routines, required profiles and journalistic products. The acceleration in the development of this technology since the end of 2022 makes it necessary to review these tools in order to analyse their uses and risks, as well as their possible applications in the journalistic field. OpenAI launched ChatGPT in November 2022 open to the public…	2023
Budhwar, P; Chowdhury, S; Wood, G; Aguinis, H; Bamber, GJ; Beltran, JR; Boselie, P; Cooke, FL; Decker, S; DeNisi, A; Dey, PK; Guest, D; Knoblich, AJ; Malik, A; Paauwe, J; Papagiannidis, S; Patel, C; Pereira, V; Ren, S; Rogelberg, S; Saunders, MNK; Tung, RL; Varma, A	Human resource management in the age of generative artificial intelligence: Perspectives and research directions on ChatGPT	ChatGPT and its variants that use generative artificial intelligence (AI) models have rapidly become a focal point in academic and media discussions about their potential benefits and drawbacks across various sectors of the economy, democracy, society, and environment. It remains unclear whether these technologies result in job displacement or creation, or if they merely shift human labour by gen…	2023
Lew, R	ChatGPT as a COBUILD lexicographer	Creating high-quality dictionary entries has been a meticulous and time-consuming process, but current developments in Artificial Intelligence (AI) could help to speed up this process. This study explores the use of ChatGPT to create COBUILD-style English monolingual entries and evaluates its ability to generate accurate and high-quality sense definitions and example sentences on a sample of fift…	2023
Gunawan, J; Aungsuroch, Y; Montayre, J	ChatGPT integration within nursing education and its implications for nursing students: A systematic review and text network analysis	Objective: This study aimed to explore prevalent topics related to integrating ChatGPT into nursing education, specifically focusing on its impact on nursing students. Design: A systematic review and text network analysis were conducted. Data sources: Full-text articles from reputable scientific databases, including PubMed, Scopus, and ScienceDirect, along with relevant articles identified throug…	2024
Naamati-Schneider, L; Alt, D	Beyond digital literacy: The era of AI-powered assistants and evolving user skills	The integration of ChatGPT into educational systems underscores the critical importance of reevaluating the relevance of digital literacy skills. This study empirically tested, for the first time, the theoretical premise that the use of ChatGPT could render certain digital skills obsolete by assuming competencies that students were previously required to master. The study aimed to propose an inst…	2024
Polyportis, A; Pahos, N	Navigating the perils of artificial intelligence: a focused review on ChatGPT and responsible research and innovation	While the rise of artificial intelligence (AI) tools holds promise for delivering benefits, it is important to acknowledge the associated risks of their deployment. In this article, we conduct a focused literature review to address two central research inquiries concerning ChatGPT and similar AI tools. Firstly, we examine the potential pitfalls linked with the development and implementation of Ch…	2024
Cowling, M; Crawford, J; Allen, KA; Wehmeyer, M	Using leadership to leverage ChatGPT and artificial intelligence for undergraduate and postgraduate research supervision	ChatGPT and other artificial intelligence (AI) and large language models (LLMs) have hit higher education by storm. Much of the research focuses on how this - and similar - tools can be leveraged for effective education of undergraduate coursework students. In this study, we explore the emerging benefits and limitations of ChatGPT and LLMs in the context of undergraduate and postgraduate research…	2023
Yang, SL; Trainin, G; Appleget, C	Teacher Use of Generative AI for Read-Aloud Question Prompts	The advent of Generative AI technologies, such as ChatGPT, in November 2022, necessitated immediate and critical attention from the educational research community. The impact of GenAI in education, though not yet clear, has the potential to be transformative. More specifically, the focus of this paper is on how to integrate GenAI into elementary literacy education. We, as teacher educators, aim t…	2024
Li, Y; Lee, SO	Navigating the generative AI travel landscape: the influence of ChatGPT on the evolution from new users to loyal adopters	PurposeThis study, rooted in affordance-actualization theory and communication theory, aims to critically examine how ChatGPT influences users' transition from new adopters to loyal advocates within the context of travel decision-making. It incorporates constructs including communication quality, personalization, anthropomorphism, cognitive and emotional trust (ET), loyalty and intention to adopt…	2024
Ting, YT; Hsieh, TC; Wang, YF; Kuo, YC; Chen, YJ; Chan, PK; Kao, CH	Performance of ChatGPT incorporated chain-of-thought method in bilingual nuclear medicine physician board examinations	ObjectiveThis research explores the performance of ChatGPT, compared to human doctors, in bilingual, Mandarin Chinese and English, medical specialty exam in Nuclear Medicine in Taiwan.MethodsThe study employed generative pre-trained transformer (GPT-4) and integrated chain-of-thoughts (COT) method to enhance performance by triggering and explaining the thinking process to answer the question in a…	2024
Jiang, Y; Hao, JG; Fauss, M; Li, C	Detecting ChatGPT-generated essays in a large-scale writing assessment: Is there a bias against non-native English speakers?	With the prevalence of generative AI tools like ChatGPT, automated detectors of AI-generated texts have been increasingly used in education to detect the misuse of these tools (e.g., cheating in assessments). Recently, the responsible use of these detectors has attracted a lot of attention. Research has shown that publicly available detectors are more likely to misclassify essays written by non-n…	2024
Li, PH; Lee, HY; Lin, CJ; Wang, WS; Huang, YM	InquiryGPT: Augmenting ChatGPT for Enhancing Inquiry-Based Learning in STEM Education	The core purpose of integrating inquiry-based learning strategies into STEM activities is to create a challenging learning environment that stimulates students' active learning, thereby effectively enhancing their interest in learning, thinking skills, and practical application abilities. To achieve these goals, developing more technology-assisted tools and platforms to improve teaching efficienc…	2024
Li, LY; Ma, ZH; Fan, LZ; Lee, SGY; Yu, HZ; Hemphill, L	ChatGPT in education: a discourse analysis of worries and concerns on social media	The rapid advancements in generative AI models present new opportunities in the education sector. However, it is imperative to acknowledge and address the potential risks and concerns that may arise with their use. We analyzed Twitter data to identify critical concerns related to the use of ChatGPT in education. We employed BERT-based topic modeling to conduct a discourse analysis and social netw…	2024
Kim, SH; Tae, JH; Chang, IH; Kim, TH; Myung, SC; Nguyen, TT; Choi, J; Kim, JH; Kim, JW; Lee, YS; Choi, SY	Changes in patient perceptions regarding ChatGPT-written explanations on lifestyle modifications for preventing urolithiasis recurrence	PurposeArtificial Intelligence (AI) imitating human-like language, such as ChatGPT, has impacted lives throughout various multidisciplinary fields. However, despite these innovations, it is unclear how well its implementation will assist patients in clinical situations. We evaluated changes in patient perceptions regarding AI before and after reading a ChatGPT-written explanation.Materials and me…	2023
Russell, AM; Acuff, SF; Kelly, JF; Allem, JP; Bergman, BG	ChatGPT-4: Alcohol use disorder responses	Background and aimsAlcohol use disorder (AUD) is characterized by low levels of engagement with effective treatments. Enhancing awareness of AUD treatments and how to navigate the treatment system is crucial. Many individuals use online sources (e.g. search engines) for answers to health-related questions; web-based results include a mix of high- and low-quality information. Artificial intelligen…	2024
Yanagita, Y; Yokokawa, D; Fukuzawa, F; Uchida, S; Uehara, T; Ikusaka, M	Expert assessment of ChatGPT's ability to generate illness scripts: an evaluative study	Background An illness script is a specific script format geared to represent patient-oriented clinical knowledge organized around enabling conditions, faults (i.e., pathophysiological process), and consequences. Generative artificial intelligence (AI) stands out as an educational aid in continuing medical education. The effortless creation of a typical illness script by generative AI could help t…	2024
de Winter, JCF; Driessen, T; Dodou, D	The use of ChatGPT for personality research: Administering questionnaires using generated personas	Personality research has traditionally relied on questionnaires, which bring with them inherent limitations, such as response style bias. With the emergence of large language models such as ChatGPT, the question arises as to what extent these models can be used in personality research. In this study, ChatGPT (GPT-4) generated 2000 text-based personas. Next, for each persona, ChatGPT completed a s…	2024
Chung, EM; Zhang, SC; Nguyen, AT; Atkins, KM; Sandler, HM; Kamrava, M	Feasibility and acceptability of ChatGPT generated radiology report summaries for cancer patients	Objective: Patients now have direct access to their radiology reports, which can include complex terminology and be difficult to understand. We assessed ChatGPT's ability to generate summarized MRI reports for patients with prostate cancer and evaluated physician satisfaction with the artificial intelligence (AI)-summarized report.Methods: We used ChatGPT to summarize five full MRI reports for pa…	2023
Williams, A	Comparison of generative AI performance on undergraduate and postgraduate written assessments in the biomedical sciences	The value of generative AI tools in higher education has received considerable attention. Although there are many proponents of its value as a learning tool, many are concerned with the issues regarding academic integrity and its use by students to compose written assessments. This study evaluates and compares the output of three commonly used generative AI tools, ChatGPT, Bing and Bard. Each AI …	2024
Beyoglu, MM; Kaya, E; Karabulut, E	Assessment of the quality, readability, and usefulness of ChatGPT generated medical information for ten common cancer types	Chat Generative Pre-trained Transformer (Chat GPT) is an open platform to access different types of information in various areas including medicine. In this study we aimed to assess the quality, readability and usefulness of ChatGPT - generated medical information for the ten common cancer types. Seven questions for ten common types of cancer were asked to Chat GPT, and the medical information pr…	2024
Li, Y; Li, ZY	Knowledge, Attitude, and Practices Regarding ChatGPT Among Health Care Professionals	OBJECTIVE: To explore the knowledge, attitudes, and practices (KAP) in regard to ChatGPT among health care professionals (HCPs). STUDY DESIGN: Cross-sectional study. METHODS: This web-based cross-sectional study included HCPs working at the First Affiliated Hospital of Anhui Medical University in China between August 2023 and September 2023. Participants unwilling to use ChatGPT were excluded. Co…	2024
Niszczota, P; Abbas, S	GPT has become financially literate: Insights from financial literacy tests of GPT and a preliminary test of how people use it as a source of advice	We assess the ability of GPT-a large language model-to serve as a financial robo-advisor for the masses, by using a financial literacy test. Davinci and ChatGPT based on GPT-3.5 score 66% and 65% on the financial literacy test, respectively, compared to a baseline of 33%. However, ChatGPT based on GPT-4 achieves a near-perfect 99% score, pointing to financial literacy becoming an emergent ability…	2023
Chen, X; Zhang, X; Liu, Y; Wang, ZY; Zhou, YX; Chu, M	RISK-GPT: Using ChatGPT to construct a reliable risk factor database for all known diseases	It is widely acknowledged that a comprehensive understanding of the risk factors associated with the disease is vital for both the general public and medical researchers [1,2]. For the population at large, understanding disease risk factors can enable informed decisions about lifestyle choices and preventative measures, thus contributing to overall health and well-being [3,4]. With knowledge of t…	2023
Barambones, J; Moral, C; de Antonio, A; Imbert, R; Mart�nez-Normand, L; Villalba-Mora, E	ChatGPT for Learning HCI Techniques: A Case Study on Interviews for Personas	Before interacting with real users, developers must be proficient in human-computer interaction (HCI) so as not to exhaust user patience and availability. For that, substantial training and practice are required, but it is costly to create a variety of high-quality HCI training materials. In this context, chat generative pretrained transformer (ChatGPT) and other chatbots based on large language …	2024
Simms, RC	Work With ChatGPT, Not Against	Background:Technological advances have expanded nursing education to include generative artificial intelligence (AI) tools such as ChatGPT.Problem:Generative AI tools challenge academic integrity, pose a challenge to validating information accuracy, and require strategies to ensure the credibility of AI-generated information.Approach:This article presents a dual-purpose approach integrating AI to…	2024
Sarman, A; Tuncay, S	An Exaggeration? Reality?	Artificial intelligence (AI) represents a system endowed with the ability to derive meaningful inferences from a diverse array of datasets. Rooted in the advancements of machine learning models, AI has spawned various transformative technologies such as deep learning, natural language processing, computer vision, and robotics. This technological evolution is poised to witness a broadened spectrum…	2024
Sufyan, NS; Fadhel, FH; Alkhathami, SS; Mukhadi, JYA	Artificial intelligence and social intelligence: preliminary comparison study between AI models and psychologists	Background Social intelligence (SI) is of great importance in the success of the counseling and psychotherapy, whether for the psychologist or for the artificial intelligence systems that help the psychologist, as it is the ability to understand the feelings, emotions, and needs of people during the counseling process. Therefore, this study aims to identify the Social Intelligence (SI) of artific…	2024
Teixeira da Silva, JA	Is ChatGPT a valid author?	This letter to the editors takes a deeper look at the validity and ethics of authorship of a recently published article in Nurse Education in Practice in which authorship was shared with a chatbox software program, ChatGPT (htt ps://doi.org/10.1016/j.nepr.2022.103537). In particular, a closer assessment is made of the authorship of that article from the established principles of authorship as del…	2023
Allen, TJ; Mizumoto, A	ChatGPT Over My Friends: Japanese English-as-a-Foreign-Language Learners' Preferences for Editing and Proofreading Strategies	This study contrasts 33 Japanese English-as-a-foreign-language learners' experiences using writing groups and artificial intelligence technology (ChatGPT-3.5) for editing and proofreading academic writing assignments. Recent advancements in artificial intelligence technology have significantly influenced academic writing, teaching and learning, prompting researchers to explore the practical appli…	2024
Carretero, M; Gartner, E	Artificial Intelligence and historical thinking: a dialogic exploration of ChatGPT	With the disruptive emergence of Artificial Intelligences in the production of knowledge, new questions arise about the role that these technologies should occupy within the different spheres through which the past is represented. This article examines ChatGPT's potential as a pedagogical tool for the development of historical thinking. For this purpose, we present the analysis of an interactive …	2024
Pasupuleti, RS; Thiyyagura, D	An empirical evidence on the continuance and recommendation intention of ChatGPT among higher education students in India: An extended technology continuance theory	The aim of this research is to discover the continuance and recommendation intention of higher education students who are using ChatGPT. Specifically, we proposed an extend technology continuance theory (TCT) by integrating the recommendation intention. A structured Google form is used to collect the data from the higher education students especially engineering college students in India. A sum o…	2024
Polyportis, A; Pahos, N	Understanding students' adoption of the ChatGPT chatbot in higher education: the role of anthropomorphism, trust, design novelty and institutional policy	The present research aims to highlight the underlying factors that drive students' adoption of the ChatGPT chatbot in higher education. This study extends the meta-UTAUT framework by including additional exogenous factors of anthropomorphism, trust, design novelty, and institutional policy. Empirical examination with Structural Equation Modelling among 355 students in Dutch higher education insti…	2024
Yuan, S; Li, F; Browning, MHEM; Bardhan, M; Zhang, KR; McAnirlin, O; Patwary, MM; Reuben, A	Leveraging and exercising caution with ChatGPT and other generative artificial intelligence tools in environmental psychology research	Generative Artificial Intelligence (GAI) is an emerging and disruptive technology that has attracted considerable interest from researchers and educators across various disciplines. We discuss the relevance and concerns of ChatGPT and other GAI tools in environmental psychology research. We propose three use categories for GAI tools: integrated and contextualized understanding, practical and flex…	2024
Radu, V; Dranga, D; Dumitrescu, C; Tabirca, AI; Stefan, MC	Generative AI Assertions in UVM-Based System Verilog Functional Verification	This paper investigates the potential of leveraging artificial intelligence to automate and optimize the verification process, particularly in generating System Verilog assertions for an Advance Peripheral Bus verification environment using Universal Verification Methodology. Generative artificial intelligence, such as ChatGPT, demonstrated its ability to produce accurate and valuable assertions …	2024
Zhang, JQ; Sun, K; Jagadeesh, A; Falakaflaki, P; Kayayan, E; Tao, GY; Ghahfarokhi, MH; Gupta, D; Gupta, A; Gupta, V; Guo, YK	The potential and pitfalls of using a large language model such as ChatGPT, GPT-4, or LLaMA as a clinical assistant	Objectives This study aims to evaluate the utility of large language models (LLMs) in healthcare, focusing on their applications in enhancing patient care through improved diagnostic, decision-making processes, and as ancillary tools for healthcare professionals.Materials and Methods We evaluated ChatGPT, GPT-4, and LLaMA in identifying patients with specific diseases using gold-labeled Electroni…	2024
Gao, Y; Wang, QK; Wang, XC	Exploring EFL university teachers' beliefs in integrating ChatGPT and other large language models in language education: a study in China	Nowadays, the prevalence of ChatGPT and other Large Language Models (LLMs) has posed significant challenges into the education field, particularly in English education. In response, this study aimed to investigate the beliefs of 95 EFL university teachers from Chinese universities regarding the integration of LLMs in language education, as well as the relationships between their beliefs and other…	2024
Costa, ICP; do Nascimento, MC; Treviso, P; Chini, LT; Roza, BD; Barbosa, SDF; Mendes, KD	Using the Chat Generative Pre-trained Transformer in academic writing in health: a scoping review	Objective: to map the scientific literature regarding the use of the Chat Generative Pre-trained Transformer, ChatGPT, in academic writing in health. Method: this was a scoping review, following the JBI methodology. Conventional databases and gray literature were included. The selection of studies was applied after removing duplicates and individual and paired evaluation. Data were extracted base…	2024
Folastri, S; Hambali, IM; Ramli, M; Akbar, S; Sofyan, A	ChatGPT educates college students about sexual violence and its impact on their mental health: a proposal	ChatGPT can be, as an interactive information platform, used to facilitate learning about the psychological effects of sexual violence. Since its approach is interactive and also that it is easily accessible, it can aid in the dissemination of information, the prevention of sexual violence and its treatment. Further, it can be incorporated into the curriculum to help raise awareness about this de…	2023
Cheng, YH; Tang, K	GPT's idea of stock factors	We amalgamate the capabilities of the GPT-4 computational model with the avant-garde methodology of autonomous factor generation, culminating in the synthesis of high-return factors within the equity investment milieu. Empirical outcomes elucidate that the factors conceptualized by ChatGPT attain a commendable Sharpe ratio peaking at 4.49, accompanied by an annualized return reaching 66.16%. Nota…	2024
Verhulsdonck, G; Weible, J; Stambler, DM; Howard, T; Tham, J	Incorporating Human Judgment in AI-Assisted Content Development: The HEAT Heuristic	Purpose: As technical and professional communicators (TPCs) use AI to develop content, inaccuracies due to AI limitations are introduced; it is vital TPCs evaluate AI-generated content to improve accuracy and human-centeredness. In this article, we present a human-in-the-loop AI content heuristic (HEAT: Human experience, Expertise, Accuracy, and Trust) as a rating mechanism. Method: This explorat…	2024
Lew, R; Ptasznik, B; Wolfer, S	The effectiveness of ChatGPT as a lexical tool for English, compared with a bilingual dictionary and a monolingual learner's dictionary	Traditionally, language learners have relied on dictionaries when trying to read or write in a foreign language. However, new LLM-based chatbots may offer an alternative to traditional dictionaries as lexical tools. This study assesses the effectiveness of ChatGPT versus the monolingual Longman Dictionary of Contemporary English (LDOCE, 2024) and the bilingual Diki.pl (Diki.pl, 2024) online dicti…	2024
Qu, Y; Wang, J	Performance and biases of Large Language Models in public opinion simulation	The rise of Large Language Models (LLMs) like ChatGPT marks a pivotal advancement in artificial intelligence, reshaping the landscape of data analysis and processing. By simulating public opinion, ChatGPT shows promise in facilitating public policy development. However, challenges persist regarding its worldwide applicability and bias across demographics and themes. Our research employs socio-dem…	2024
Rusandi, MA; Ahman; Saripah, I; Khairun, DY; Mutmainnah	No worries with ChatGPT: building bridges between artificial intelligence and education with critical thinking soft skills	This correspondence discusses the role of artificial intelligence (AI) like ChatGPT in education and research, focusing on developing critical thinking skills and maintaining academic integrity. AI can complement learning and research processes when used ethically and responsibly. Integrating specific teaching methods in education and research can help develop better critical thinking skills and …	2023
Chen, J; Cadiente, A; Kasselman, LJ; Pilkington, B	Assessing the performance of ChatGPT in bioethics: a large language model's moral compass in medicine	Chat Generative Pre-Trained Transformer (ChatGPT) has been a growing point of interest in medical education yet has not been assessed in the field of bioethics. This study evaluated the accuracy of ChatGPT-3.5 (April 2023 version) in answering text-based, multiple choice bioethics questions at the level of US third-year and fourth-year medical students. A total of 114 bioethical questions were id…	2024
K�chemann, S; Steinert, S; Revenga, N; Schweinberger, M; Dinc, Y; Avila, KE; Kuhn, J	Can ChatGPT support prospective teachers in physics task development?	The recent advancement of large language models presents numerous opportunities for teaching and learning. Despite widespread public debate regarding the use of large language models, empirical research on their opportunities and risks in education remains limited. In this work, we demonstrate the qualities and shortcomings of using ChatGPT 3.5 for physics task development by prospective teachers…	2023
Wu, G; Zhao, WC; Wong, A; Lee, DA	Patients with floaters: Answers from virtual assistants and large language models	Objectives: Floaters, a common complaint among patients of all ages, was used as a query term because it affects 30% of all people searching for eye care. The American Academy of Ophthalmology website's floaters section was used as a source for questions and answers (www.aao.org). Floaters is a visual obstruction that moves with the movement of the eye. They can be associated with retinal detachm…	2024
Han, H; Kim, S; Hailu, TB; Al-Ansi, A; Lee, J; Kim, JJ	Effects of cognitive, affective and normative drivers of artificial intelligence ChatGP T on continuous use intention	Purpose This study aims to explore the interplay of cognitive, affective, and normative constituents for their potential acceptance or rejection of artificial intelligence (AI) and ChatGPTs in the hospitality and tourism context. Design/methodology/approach Using an advanced analytical approach (i.e. a fuzzy-set qualitative comparative analysis), the study tested hypotheses based on 474 responses…	2024
Dien, J	Editorial: Generative artificial intelligence as a plagiarism problem	There is increasing concern and consternation about generative artificial intelligence (AI) programs and its potential impact on academia. This editorial addresses the potential impact of such programs on scientific publishing as it relates to the journal Biological Psychology. Using chatGPT as an example, it makes the case that a prime concern is its implications for facilitating plagiarism. It …	2023
Christensen, J; Hansen, JM; Wilson, P	Understanding the role and impact of Generative Artificial Intelligence (AI) hallucination within consumers' tourism decision-making processes	ChatGPT, which launched only a year ago, is the fastest-growing website in the world today. When generative AI software such as ChatGPT generates ideas for people, they often generate false ideas. This occurrence has been called 'AI Hallucination'. It can include generating false text output that is extremely believable to completely gibberish. This source of potential misinformation has signific…	2024
Lin, TH; Riccomini, P	Inclusive Education in Rural Settings: Leveraging Technology for Improved Math Learning Outcomes Among Students With Disabilities	A primary challenge encountered by students with disabilities in mathematics relates to their inherent limitations in working memory capacities. Memory-strengthening strategies are helpful to students who need to improve mathematics retention. This article discusses enhancing mathematics learning outcomes for students with disabilities in rural settings by implementing an evidence-based and acces…	2024
Kumar, S; Rao, PRM; Singhania, S; Verma, S; Kheterpal, M	Will artificial intelligence drive the advancements in higher education? A tri-phased exploration	This study explores the impact and potential of generative AI, specifically Open AI's ChatGPT, on the transformation of higher education, particularly in the domain of business education. Adopting a qualitative mixedmethods research strategy, this study employs a three -phased methodology consisting of a systematic literature review, semi -structured interviews with academics, and text analysis o…	2024
Dwivedi, YK; Kshetri, N; Hughes, L; Slade, EL; Jeyaraj, A; Kar, AK; Baabdullah, AM; Koohang, A; Raghavan, V; Ahuja, M; Albanna, H; Albashrawi, MA; Al-Busaidi, AS; Balakrishnan, J; Barlette, Y; Basu, S; Bose, I; Brooks, L; Buhalis, D; Carter, L; Chowdhury, S; Crick, T; Cunningham, SW; Davies, GH; Davison, RM; De, RH; Dennehy, D; Duan, YQ; Dubey, R; Dwivedi, R; Edwards, JS; Flavian, C; Gauld, R; Gr…	So what if ChatGPT wrote it? Multidisciplinary perspectives on opportunities, challenges and implications of generative conversational AI for research, practice and policy	Transformative artificially intelligent tools, such as ChatGPT, designed to generate sophisticated text indistin-guishable from that produced by a human, are applicable across a wide range of contexts. The technology presents opportunities as well as, often ethical and legal, challenges, and has the potential for both positive and negative impacts for organisations, society, and individuals. Offe…	2023
Tepe, M; Emekli, E	Decoding medical jargon: The use of AI language models (ChatGPT-4, BARD, microsoft copilot) in radiology reports	Objective: Evaluate Artificial Intelligence (AI) language models (ChatGPT-4, BARD, Microsoft Copilot) in simplifying radiology reports, assessing readability, understandability, actionability, and urgency classification. Methods: This study evaluated the effectiveness of these AI models in translating radiology reports into patient-friendly language and providing understandable and actionable sug…	2024
Baquero, R	Who passes the Turing test?	This essay shares a series of intuitions about certain paradoxes that artificial intelligence reveals when confronted with the Turing test. Using chess as an example, we ask about the feasibility of distinguishing intelligent behaviour from the ability to simulate, or even the impossibility of discrimination by the average human. We offer sense-making and corporeity, as opposed to mere computatio…	2024
Lo, LS	The CLEAR path: A framework for enhancing information literacy through prompt engineering	This article introduces the CLEAR Framework for Prompt Engineering, designed to optimize interactions with AI language models like ChatGPT. The framework encompasses five core principles-Concise, Logical, Explicit, Adaptive, and Reflective-that facilitate more effective AI-generated content evaluation and creation. Additionally, the article discusses technical aspects of prompts, such as tokens, …	2023
Gao, S	Can Artificial Intelligence Give a Hand to Open and Distributed Learning? A Probe into the State of Undergraduate Students' Academic Emotions and Test Anxiety in Learning via ChatGPT	Artificial Intelligence (AI), as an innovation in technology, has greatly affected human life. AI applications such as ChatGPT have been used in different fields, particularly education. However, the use of AI applications to enhance undergraduate students' academic emotions and test anxiety has not been appropriately investigated. This study addresses the effects of undergraduate students' test …	2024
Lehman, K; Aroney, E; Wu, I	ChatGPT in private practice: The opportunities and pitfalls of novel technology	Objective This article explores the transformative impact of OpenAI and ChatGPT on Australian medical practitioners, particularly psychiatrists in the private practice setting. It delves into the extensive benefits and limitations associated with integrating ChatGPT into medical practice, summarising current policies and scrutinising medicolegal implications.Conclusion A careful assessment is imp…	2024
Samala, AD; Rawas, S; Wang, TC; Reed, JM; Kim, J; Howard, NJ; Ertz, M	Unveiling the landscape of generative artificial intelligence in education: a comprehensive taxonomy of applications, challenges, and future prospects	The rapid advancement of Generative Artificial Intelligence (GenAI) models, particularly ChatGPT, has sparked widespread discussion among educators and researchers regarding their potential implications for education. This study presents a comprehensive taxonomy of GenAI in academia and education, encompassing a wide range of applications, challenges, ethical considerations, and future prospects.…	2024
Chiarello, F; Giordano, V; Spada, I; Barandoni, S; Fantoni, G	Future applications of generative large language models: A data-driven case study on ChatGPT	This study delves into the evolving role of generative Large Language Models (LLMs). We develop a data-driven approach to collect and analyse tasks that users are asking to generative LLMs. Thanks to the focus on tasks this paper contributes to give a quantitative and granular understanding of the potential influence of LLMs in different business areas. Utilizing a dataset comprising over 3.8 mil…	2024
Kassab, J; El Hajjar, AH; Wardrop, RM III; Brateanu, A	Accuracy of Online Artificial Intelligence Models in Primary Care Settings	Introduction: The importance of preventive medicine and primary care in the sphere of public health is expanding, yet a gap exists in the utilization of recommended medical services. As patients increasingly turn to online resources for supplementary advice, the role of arti fi cial intelligence (AI) in providing accurate and reliable information has emerged. The present study aimed to assess Cha…	2024
Karimova, GZ	The Dialogic Evolution of AI-Based Products: A Polyphonic Analysis of Temporal Transformations	Drawing inspiration from Michail Bakhtin's philosophy, this study introduces the Polyphonic Model, grounded in the Bakhtinian principles of dialogue and polyphony. These principles emphasise the multiplicity of perspectives and the dynamic, dialogic interplay of various subjective consciousnesses, reflecting the inherent diversity of human thought. This theoretical foundation informs our analytic…	2024
Intorsureanu, I; Voicu-Dorobantu, R; Nisioiu, CF; Ploae, C	Generative Artificial Intelligence and the Academic Integrity of Graduation Works in Economics - Exploring Perceptions of Romanian Academia	Technologies based on generative artificial intelligence (GAI) and large language models (LLM), available on platforms such as ChatGPT, have raised intense concerns about their impact on education. In the context of knowledge assessment, a particular challenge is to ensure academic integrity for bachelor's and master's theses, henceforth, graduation works (GWs). This article presents the results …	2024
Dalalah, D; Dalalah, OMA	The false positives and false negatives of generative AI detection tools in education and academic research: The case of ChatGPT	Generative Pre-trained Transformers like ChatGPT are examples of AI systems which produce human-like responses in different forms such as text or images that have demonstrated excellent performance in producing logical and contextually relevant answers. However, the false positive/ negative detection of generative AI has been noted as a challenge. In this article, statistical ex-periments are con…	2023
Victor, BG; McNally, K; Qi, Z; Perron, BE	Construct-Irrelevant Variance on the ASWB Clinical Social Work Licensing Exam: A Replication of Prior Validity Concerns	Purpose: This study sought to replicate a previous investigation of construct-irrelevant variance on the Association of Social Work Boards (ASWB) clinical licensing exam completed by Albright and Thyer over a decade ago. Method: The performance of ChatGPT was assessed on a modified version of 50 newly developed clinical exam questions currently distributed by the ASWB, where only the four multipl…	2024
Blyler, AP; Seligman, MEP	AI assistance for coaches and therapists	We found previously that ChatGPT-4 could use 50 stream-of-consciousness thoughts to make the latent construct of narrative identity explicit. We now demonstrate this as a tool for interventions by coaches and therapists. Using five narrative identities, ChatGPT-4 recommended actionable strategies and interventions tailored to the narrative identity. Artificial intelligence (AI) can thus support c…	2024
Niu, B; Mvondo, GFN	I Am ChatGPT, the ultimate AI Chatbot! Investigating the determinants of users' loyalty and ethical usage concerns of ChatGPT	This research aims to explore the determinants of users' satisfaction and loyalty towards ChatGPT while also investigating ethical concerns related to the usage of the artificial intelligence (AI) chatbot. For this purpose, the study develops a framework based on five models and theories (information system success, technology acceptance model, affinity theory, coolness theory, and posthumanism) …	2024
Jo, H	From concerns to benefits: a comprehensive study of ChatGPT usage in education	Artificial Intelligence (AI) chatbots are increasingly becoming integral components of the digital learning ecosystem. As AI technologies continue to evolve, it is crucial to understand the factors influencing their adoption and use among students in higher education. This study is undertaken against this backdrop to explore the behavioral determinants associated with the use of the AI Chatbot, C…	2024
Cotton, DRE; Cotton, PA; Shipway, JR	Chatting and cheating: Ensuring academic integrity in the era of ChatGPT	The use of artificial intelligence in academia is a hot topic in the education field. ChatGPT is an AI tool that offers a range of benefits, including increased student engagement, collaboration, and accessibility. However, is also raises concerns regarding academic honesty and plagiarism. This paper examines the opportunities and challenges of using ChatGPT in higher education, and discusses the…	2024
Pereira, E; Nsair, S; Pereira, LR; Grant, K	Constructive alignment in a graduate-level project management course: an innovative framework using large language models	Constructive alignment is a learning design approach that emphasizes the direct alignment of the intended learning outcomes, instructional strategies, learning activities, and assessment methods to ensure students are engaged in a meaningful learning experience. This pedagogical approach provides clarity and coherence, aiding students in understanding the connection of their learning activities a…	2024
Strzelecki, A; ElArabawy, S	Investigation of the moderation effect of gender and study level on the acceptance and use of generative AI by higher education students: Comparative evidence from Poland and Egypt	This study delves into the implications of incorporating AI tools, specifically ChatGPT, in higher education contexts. With a primary focus on understanding the acceptance and utilization of ChatGPT among university students, the research utilizes the Unified Theory of Acceptance and Use of Technology (UTAUT) as the guiding framework. The investigation probes into four crucial constructs of UTAUT…	2024
Tang, GY; Eaton, SE	A Rapid Investigation of Artificial Intelligence Generated Content Footprints in Scholarly Publications	This study reports on a novel phenomenon observed in scholarly publications. Some research articles unrelated to the field of artificial intelligence (AI)-generated content (AIGC) contain phrases such as 'As an AI language model & mldr;' The authors conceptualize this phenomenon as 'AIGC footprints.' To provide early evidence, they conducted a small-scale sample investigation by collecting twenty…	2024
Zhou, ZB; Li, JX; Zhang, ZJ; Yu, JN; Duh, H	Examining How the Large Language Models Impact the Conceptual Design with Human Designers: A Comparative Case Study	Advances in artificial intelligence have led to breakthroughs in large language models (LLMs), like ChatGPT, opening up exciting possibilities for conceptual design. However, it's essential to gain an in-depth understanding of how LLMs impact conceptual design output, process, and human designers' perception. To this end, we chose ChatGPT as an example and conducted the investigation with 30 part…	2024
Kim, JH; Kim, J; Park, J; Kim, C; Jhang, J; King, B	When ChatGPT Gives Incorrect Answers: The Impact of Inaccurate Information by Generative AI on Tourism Decision-Making	This study investigates how inaccurate information provided by ChatGPT impacts travelers' acceptance of recommendations. Six experiments were conducted based on the accessibility-diagnosticity framework. These examined the moderating role of the prominence and type of incorrect information and their effects on decision-making. The results show that participants perceived more accuracy and trustwo…	2023
Roe, J; Perkins, M	'What they're not telling you about ChatGPT': exploring the discourse of AI in UK news media headlines	This study analyses the discursive representation of Artificial Intelligence (AI) and ChatGPT in UK news media headlines from January to May 2023. A total of 671 headlines were collected and analysed using inductive thematic analysis, theoretically informed by Agenda-Setting theory and Framing theory. The results offer an initial picture of how recent technological advances in the fields of AI ha…	2023
Henestrosa, AL; Kimmerle, J	Understanding and Perception of Automated Text Generation among the Public: Two Surveys with Representative Samples in Germany	Automated text generation (ATG) technology has evolved rapidly in the last several years, enabling the spread of content produced by artificial intelligence (AI). In addition, with the release of ChatGPT, virtually everyone can now create naturally sounding text on any topic. To optimize future use and understand how humans interact with these technologies, it is essential to capture people's att…	2024
Garg, S; Ahmad, A; Madsen, DO	Academic writing in the age of AI: Comparing the reliability of ChatGPT and Bard with Scopus and Web of Science	ChatGPT and Bard (now known as Gemini) are becoming indispensable resources for researchers, academicians and diverse stakeholders within the academic landscape. At the same time, traditional digital tools such as scholarly databases continue to be widely used. Web of Science and Scopus are the most extensive academic databases and are generally regarded as consistently reliable scholarly researc…	2024
Quah, B; Zheng, L; Sng, TJH; Yong, CW; Islam, I	Reliability of ChatGPT in automated essay scoring for dental undergraduate examinations	Background This study aimed to answer the research question: How reliable is ChatGPT in automated essay scoring (AES) for oral and maxillofacial surgery (OMS) examinations for dental undergraduate students compared to human assessors? Methods Sixty-nine undergraduate dental students participated in a closed-book examination comprising two essays at the National University of Singapore. Using pre-…	2024
Yigman, M; Untan, I; Dogan, AE	ChatGPT: a new hope for sexual dysfunction sufferers?	The use of ChatGPT (Generative Pre -trained Transformer), an artificial intelligencebased language model that is on the verge of a revolutionary approach to accessing information, is rapidly increasing all over the world. The purpose of our study is evaluating the reliability and usefulness of ChatGPT responses to sexual dysfunctions, which are considered taboo in most societies. The top four Goo…	2024
Matthews, J; Volpe, CR	Academics' perceptions of ChatGPT-generated written outputs: A practical application of Turing's Imitation Game	Artificial intelligence (AI) technology, such as Chat Generative Pre-trained Transformer (ChatGPT), is evolving quickly and having a significant impact on the higher education sector. Although the impact of ChatGPT on academic integrity processes is a key concern, little is known about whether academics can reliably recognise texts that have been generated by AI. This qualitative study applies Tu…	2023
Farazouli, A; Cerratto-Pargman, T; Bolander-Laksov, K; McGrath, C	Hello GPT! Goodbye home examination? An exploratory study of AI chatbots impact on university teachers' assessment practices	AI chatbots have recently fuelled debate regarding education practices in higher education institutions worldwide. Focusing on Generative AI and ChatGPT in particular, our study examines how AI chatbots impact university teachers' assessment practices, exploring teachers' perceptions about how ChatGPT performs in response to home examination prompts in undergraduate contexts. University teachers …	2024
Behrens, KA; Marbach-Ad, G; Kocher, TD	AI in the Genetics Classroom: A Useful Tool but not a Replacement for Creative Writing	Since it became available free to the public in November of 2022, ChatGPT and other large-language model AIs have impacted the higher education classroom. Some fear that this is the end of essay-based assignments, as these are easily generated by ChatGPT. Principles of Genetics, an entry level genetics class, has previously incorporated a creative writing assignment designed to prompt students to…	2024
Markowitz, DM	Can generative AI infer thinking style from language? Evaluating the utility of AI as a psychological text analysis tool	Generative AI, short for Generative Artificial Intelligence, a class of artificial intelligence systems, is not currently the choice technology for text analysis, but prior work suggests it may have some utility to assess dynamics like emotion. The current work builds upon this empirical foundation to consider how analytic thinking scores from a large language model chatbot, ChatGPT, were linked …	2024
Victor, BG; Kubiak, S; Angell, B; Perron, BE	Time to Move Beyond the ASWB Licensing Exams: Can Generative Artificial Intelligence Offer a Way Forward for Social Work?	Social work scholars have long questioned the validity and utility of the Association of Social Work Boards (ASWB) licensing exams. Data released in 2022 revealed severe disparities in pass rates based on race, age, and language, exacerbating these concerns. In this paper, we explore the potential of generative artificial intelligence (AI) such as ChatGPT to address core problems of the ASWB exam…	2023
Markey, B; Brown, DW; Laudenbach, M; Kohler, A	Dense and Disconnected: Analyzing the Sedimented Style of ChatGPT-Generated Text at Scale	ChatGPT and other LLMs are at the forefront of pedagogical considerations in classrooms across the academy. Many studies have spoken to the technology's capacity to generate one-off texts in a variety of genres. This study complements those by inquiring into its capacity to generate compelling texts at scale. In this study, we quantitatively and qualitatively analyze a small corpus of generated t…	2024
Ghafouri, M	ChatGPT: The catalyst for teacher-student rapport and grit development in L2 class	Language education as a dynamic field of study requires constant innovations to meet the L2 needs in the classroom milieu. Additionally, the surge of technological advancements warns us about the significance of studying the possible beneficial roles of artificial intelligence in language teaching and learning about which the field is in its infancy stage. In this vein, the present study examined…	2024
Greer, KM; Khan, S; Sangmo, D; Greene, A; Rutkowski, D	Navigating the future of sexuality education in the USA: applying technology mediation theory to AI-Facilitated Sexuality Education	Following the emergence of AI technology such as ChatGPT, young adults in the USA with limited access to school-based sexuality education are likely to utilise AI to acquire sexual knowledge. Through the application of Technology Mediation Theory, which highlights the interactions between technology and humans, we identified various potential outcomes of AI-Facilitated sexuality education. These …	2024
Sarel, R	Restraining ChatGPT	ChatGPT is a prominent example of how Artificial Intelligence (AI) has stormed into our lives. Within a matter of weeks, this new AI-which produces coherent and humanlike textual answers to questions-managed to become an object of both admiration and anxiety. Can we trust generative AI systems, such as ChatGPT, without regulatory oversight? Designing an effective legal framework for AI requires a…	2023
Pyun, C	Integrating NLP tools in corporate governance: a study of disclosure effectiveness	This paper develops a disclosure score focused on several information categories related to effectively communicating the board evaluation process to investors. While both manually hand-collected scores and those generated by ChatGPT show an inverse relationship with information asymmetry, the scores show category- and sector-wise discrepancies. Furthermore, dissecting the negative relationship r…	2024
Hitch, D	Artificial Intelligence Augmented Qualitative Analysis: The Way of the Future?	The artificial intelligence (AI) revolution is here and gathering momentum, thanks to new models of natural language processing (NLP) and rapidly increasing adoption by the public. NLP technology uses statistical analysis of language structures to analyse and generate human language, using text or speech as its source material. It can also be applied to visual mediums like images and videos. A fe…	2024
Jo, H	Subscription intentions for ChatGPT plus: a look at user satisfaction and self-efficacy	PurposeThis study examines the key determinants of subscription intentions for ChatGPT Plus (paid version) in business settings, focusing on tasks such as system quality, information support, service quality, perceived intelligence, goal-congruent outcome and self-efficacy.Design/methodology/approachThe study utilized a survey of office workers, analyzed through structural equation modeling, to e…	2024
Song, PG; Adeloye, D; Acharya, Y; Bojude, DA; Ali, S; Alibudbud, R; Bastien, S; Becerra-Posada, F; Berecki, M; Bodomo, A; Borrescio-Higa, F; Buchtova, M; Campbell, H; Chan, KY; Cheema, S; Chopra, M; Cipta, DA; Castro, LD; Ganasegeran, K; Gebre, T; Glasnovic, A; Graham, CJ; Igwesi-Chidobe, C; Iversen, PO; Jadoon, B; Lanza, GSP; Macdonald, C; Park, C; Islam, MM; Mshelia, S; Nair, H; Ng, ZX; Htay, M…	Setting research priorities for global pandemic preparedness: An international consensus and comparison with ChatGPT's output	Background In this priority-setting exercise, we sought to identify leading research priorities needed for strengthening future pandemic preparedness and response across countries. Methods The International Society of Global Health (ISoGH) used the Child Health and Nutrition Research Initiative (CHNRI) method to identify research priorities for future pandemic preparedness. Eighty experts in glob…	2024
Akhavan, A; Jalali, MS	Generative AI and simulation modeling: how should you (not) use large language models like ChatGPT	Generative Artificial Intelligence (AI) tools, such as Large Language Models (LLMs) and chatbots like ChatGPT, hold promise for advancing simulation modeling. Despite their growing prominence and associated debates, there remains a gap in comprehending the potential of generative AI in this field and a lack of guidelines for its effective deployment. This article endeavors to bridge these gaps. W…	2024
Miyazaki, K; Murayama, T; Uchiba, T; An, JS; Kwak, H	Public perception of generative AI on Twitter: an empirical study based on occupation and usage	The emergence of generative AI has sparked substantial discussions, with the potential to have profound impacts on society in all aspects. As emerging technologies continue to advance, it is imperative to facilitate their proper integration into society, managing expectations and fear. This paper investigates users' perceptions of generative AI using 3M posts on Twitter from January 2019 to March…	2024
Playfoot, D; Quigley, M; Thomas, AG	Hey ChatGPT, give me a title for a paper about degree apathy and student use of AI for assignment writing	ChatGPT could allow students to plagiarize the content of their coursework with little risk of detection. Little is known about undergraduate willingness to use AI tools. In this study, psychology undergraduates (N = 160) from the United Kingdom, indicated their willingness to use, and history of using, ChatGPT to write university assignments. Almost a third (32%) indicated that they would use su…	2024
Feng, JH; Ning, Y; Wang, ZH; Li, G; Xu, SX	ChatGPT-enabled two-stage auctions for electric vehicle battery recycling	The primary objective of this study is to create an advanced management system that seamlessly integrates ChatGPT, an intelligent chatbot, with a cutting-edge two-stage auctions model. This integration aims to optimize the recycling process of electric vehicle batteries, ensuring utmost efficiency. To gauge the effect of incorporating ChatGPT on participants' values, we introduce technology coeff…	2024
Hochmair, HH; Juh�sz, L; Kemp, T	Correctness Comparison of ChatGPT-4, Gemini, Claude-3, and Copilot for Spatial Tasks	Generative AI including large language models (LLMs) has recently gained significant interest in the geoscience community through its versatile task-solving capabilities including programming, arithmetic reasoning, generation of sample data, time-series forecasting, toponym recognition, or image classification. Existing performance assessments of LLMs for spatial tasks have primarily focused on C…	2024
Wang, SR; Liang, Z	What does the public think about artificial intelligence? An investigation of technological frames in different technological context	Public participation is crucial for the governance of artificial intelligence (AI). However, the public is typically portrayed as a passive recipient in practice, and little is known about their expectations, assumptions and knowledge about AI. Based on the theoretical lens of technological frames, and using Latent Dirichlet Allocation (LDA) and content coding on 114,393 relevant comments, the ar…	2024
Wang, Z; Wang, ZY; Deng, R	Assessment Scale and Behavioral Model Construction for AI Chat Information Retrieval and Processing Service Systems Based on Behavioral Reasoning Theory-Taking ChatGPT-Like Tools as an Example	ChatGPT and other AI chat information retrieval and processing service systems can deal with many problems, which are crucial for users, yet current research lacks depth in user experience. And those studies predominantly focus on positive aspects of user intention, which have a large limitation. Against this backdrop, this study, framed by Behavioral Reasoning Theory, utilizes factor analysis an…	2024
Zhou, PY; Liang, CY; Xie, YG; Yan, JH; Zhao, SP; Jiang, L	The impact of ChatGPT's competencies on users' intention to use	Driven by ChatGPT's popularity, generative conversational artificial intelligence (GCAI) has captured global interest. Despite its widespread adoption, the competencies of GCAI and their influence on users' intention to use it remain underexplored. This study examines the effect of GCAI competencies on users' intention to use GCAI. Using a mixed-methods approach, we analyze social media comments …	2024
K�chemann, S; Rau, M; Schmidt, A; Kuhn, J	ChatGPT's quality: Reliability and validity of concept inventory items	Introduction The recent advances of large language models (LLMs) have opened a wide range of opportunities, but at the same time, they pose numerous challenges and questions that research needs to answer. One of the main challenges are the quality and correctness of the output of LLMs as well as the overreliance of students on the output without critically reflecting on it. This poses the questio…	2024
Alonso-Robisco, A; Carbo, JM	Analysis of CBDC narrative by central banks using large language models	One topic that is gaining importance in central bank communication is central bank digital currency (CBDC). To better understand central banks' stance towards CBDCs, we used different natural language processing techniques on a set of central bank speeches. We found that the sentiment calculated by Large Language Models, and in particular by ChatGPT, is the one that most resembles the sentiment i…	2023
Cimino, A; Felicetti, AM; Corvello, V; Ndou, V; Longo, F	Generative artificial intelligence (AI) tools in innovation management: a study on the appropriation of ChatGPT by innovation managers	PurposeUsing AI to strengthen creativity and problem-solving capabilities of professionals involved in innovation management holds huge potential for improving organizational decision-making. However, there is a lack of research on the use of AI technologies by innovation managers. The study uses the theory of appropriation to explore how specific factors - agile leadership (AL), innovation orien…	2024
Killian, CM; Marttinen, R; Howley, D; Sargent, J; Jones, EM	Knock, Knock ... Who's There? ChatGPT and Artificial Intelligence-Powered Large Language Models: Reflections on Potential Impacts Within Health and Physical Education Teacher Education ...	This research note suggests the emergence of Artificial Intelligence-powered chatbots like ChatGPT pose challenges to the future of higher education. We as a field should pay attention to issues and opportunities associated with this technology across learning, teaching, and research spaces. We propose ignoring, or being indifferent to, predictions about what technologies like Artificial Intellig…	2023
Volante, L; Deluca, C; Klinger, DA	Leveraging AI to enhance learning	Artificial Intelligence (AI) technologies, such as ChatGPT, have ushered in a new digital era that presents formidable challenges related to cheating and plagiarism in the classroom. Although many school systems have reacted by banning AI language models and related applications, these technologies present opportunities to leverage formative assessment practices to enable students to demonstrate …	2023
Karatas, F; Y�ce, E	AI and the Future of Teaching: Preservice Teachers' Reflections on the Use of Artificial Intelligence in Open and Distributed Learning	The rapid advancement of artificial intelligence (AI) in education underscores transformative prospects for open and distributed learning, encompassing distance, hybrid, and blended learning environments. This qualitative study, grounded in narrative inquiry, investigates the experiences and perceptions of 141 preservice teachers engaged with AI, mainly through ChatGPT, over a 3-week implementati…	2024
Dejeu, EB	Using Generative AI to Facilitate Data Analysis and Visualization: A Case Study of Olympic Athletes	The ability to work with data is an important skill for students enrolled in technical and professional communication programs, but students with limited mathematical and computer programming literacies might find it difficult to do basic data analysis or customize data visualizations. This article examines the extent to which ChatGPT can make data analysis and visualization more accessible for s…	2024
Kanbach, DK; Heiduk, L; Blueher, G; Schreiter, M; Lahmann, A	The GenAI is out of the bottle: generative artificial intelligence from a business model innovation perspective	The introduction of ChatGPT in November 2022 by OpenAI has stimulated substantial discourse on the implementation of artificial intelligence (AI) in various domains such as academia, business, and society at large. Although AI has been utilized in numerous areas for several years, the emergence of generative AI (GAI) applications such as ChatGPT, Jasper, or DALL-E are considered a breakthrough fo…	2024
Aldridge, I	The AI Revolution: From Linear Regression to ChatGPT and beyond and How It All Connects to Finance	This article surveys the evolution of machine learning from linear regression through ChatGPT to fully unsupervised learning. We illustrate the advantages of artificial intelligence (AI) over traditional methods with simple intuitive examples for the US equities markets. We also show that the AI inferences are consistent with classical finance models, such as the capital asset pricing model. We a…	2023
Dale, R	Navigating the text generation revolution: Traditional data-to-text NLG companies and the rise of ChatGPT	Since the release of ChatGPT at the end of November 2022, generative AI has been talked about endlessly in both the technical press and the mainstream media. Large language model technology has been heralded as many things: the disruption of the search engine, the end of the student essay, the bringer of disinformation horizontal ellipsis but what does it mean for commercial providers of earlier …	2023
Bumbach, MD; Carrington, JM; Love, R; Bjarnadottir, R; Cho, HY; Keenan, G	The use of artificial intelligence for graduate nursing education: An educational evaluation	With artificial intelligence (AI) rapidly advancing, advanced practice nurses must understand and use it responsibly. Here, we describe an assignment in which Doctor of Nursing Practice (DNP) students learned to use generative text AI. Using our program and course outcomes, developed from the 2021 American Association of Colleges of Nursing (AACN) Essentials competency for DNP students to learn a…	2024
Zheng, A	Dissecting bias of ChatGPT in college major recommendations	Large language models (LLMs) such as ChatGPT play a crucial role in guiding critical decisions nowadays, such as in choosing a college major. Therefore, it is essential to assess the limitations of these models' recommendations and understand any potential biases that may mislead human decisions. In this study, I investigate bias in terms of GPT-3.5 Turbo's college major recommendations for stude…	2024
Littlefield, J	Stochastic Publics: The Emergence and Ethics of AI-Generated Publics in Technical Communication	The concept of a public-a group of strangers drawn together through their mutual attention to a text-has historically been tied to the notion of human intentionality. The recent popularization of artificial intelligence (AI) large language models (such as ChatGPT) destabilizes this connection. When large language models generate text, they may inadvertently form stochastic publics-groups pulled t…	2024
Goudarzi, S	Popping the chatbot hype balloon	Since ChatGPT's release in November 2022, artificial intelligence has come into the spotlight. Inspiring both fascination and fear, chatbots have stirred debates among researchers, developers, and policy makers. The concerns range from concrete and tangible ones-which include replication of existing biases and discrimination at scale, harvesting personal data, and spreading misinformation-to more…	2023
Ali, O; Murray, PA; Momin, M; Dwivedi, YK; Malik, T	The effects of artificial intelligence applications in educational settings: Challenges and strategies	With the continuous intervention of AI tools in the education sector, new research is required to evaluate the viability and feasibility of extant AI platforms to inform various pedagogical methods of instruction. The current manuscript explores the cumulative published literature to date in order to evaluate the key challenges that influence the implications of adopting AI models in the Educatio…	2024
Pack, A; Maloney, J	Using Generative Artificial Intelligence for Language Education Research: Insights from Using OpenAI's ChatGPT	Progress made in Natural Language Processing (NLP) and Artificial Intelligence (AI) in recent years has resulted in these tools becoming more accessible for individuals who lack professional training. Of particular note are large language models, such as OpenAI's GPT-3.5. Discussions of utilizing AI for language education usually focus on the impact the technology will have on students and teache…	2023
Zou, WX; Liu, ZK	Unraveling Public Conspiracy Theories Toward ChatGPT in China: A Critical Discourse Analysis of Weibo Posts	The inaccessibility of ChatGPT to Chinese users has fueled public conspiracy theories surrounding the technology. We conducted a critical discourse analysis of 1,576 relevant Weibo posts to identify these conspiracy theories and the sociocultural and political factors at play. Our findings reveal four major themes, including a profound distrust of foreign high technology, nationalist fervor, disc…	2024
Speer, AB; Perrotta, J; Kordsmeyer, TL	Taking It Easy: Off-the-Shelf Versus Fine-Tuned Supervised Modeling of Performance Appraisal Text	When assessing text, supervised natural language processing (NLP) models have traditionally been used to measure targeted constructs in the organizational sciences. However, these models require significant resources to develop. Emerging off-the-shelf large language models (LLM) offer a way to evaluate organizational constructs without building customized models. However, it is unclear whether of…	2024
Adarkwah, MA; Islam, AYMA; Schneider, K; Luckin, R; Thomas, M; Spector, JM	Are Preprints a Threat to the Credibility and Quality of Artificial Intelligence Literature in the ChatGPT Era? A Scoping Review and Qualitative Study	ChatGPT, as the pioneer of advanced generative AI tools, has triggered scholarly discussions about the potential use of such AI technologies in interdisciplinary fields. With a focus on the surge of AI-related preprints since the introduction of ChatGPT by OpenAI, the study investigated what the surge implies for AI literature, particularly in terms of credibility and quality. A scoping review wa…	2024
Langston, E; Charness, N; Boot, W	Are Virtual Assistants Trustworthy for Medicare Information: An Examination of Accuracy and Reliability	Background and Objectives Advances in artificial intelligence (AI)-based virtual assistants provide a potential opportunity for older adults to use this technology in the context of health information-seeking. Meta-analysis on trust in AI shows that users are influenced by the accuracy and reliability of the AI trustee. We evaluated these dimensions for responses to Medicare queries.Research Desi…	2024
Celiktutan, B; Klesse, AK; Tuk, MA	Acceptability lies in the eye of the beholder: Self-other biases in GenAI collaborations	Since the release of ChatGPT, heated discussions have focused on the acceptable uses of generative artificial intelligence (GenAI) in education, science, and business practices. A salient question in these debates pertains to perceptions of the extent to which creators contribute to the co-produced output. As the current research establishes, the answer to this question depends on the evaluation …	2024
Suri, G; Slater, LR; Ziaee, A; Nguyen, M	Do Large Language Models Show Decision Heuristics Similar to Humans? A Case Study Using GPT-3.5	A Large Language Model (LLM) is an artificial intelligence system trained on vast amounts of natural language data, enabling it to generate human-like responses to written or spoken language input. Generative Pre-Trained Transformer (GPT)-3.5 is an example of an LLM that supports a conversational agent called ChatGPT. In this work, we used a series of novel prompts to determine whether ChatGPT sh…	2024
Faisal, S; Kamran, TE; Khalid, R; Haider, Z; Siddiqui, Y; Saeed, N; Imran, S; Faisal, R; Jabeen, M	Evaluating the comprehension and accuracy of ChatGPT's responses to diabetes-related questions in Urdu compared to English	Introduction Patients with diabetes require healthcare and information that are accurate and extensive. Large language models (LLMs) like ChatGPT herald the capacity to provide such exhaustive data. To determine (a) the comprehensiveness of ChatGPT's responses in Urdu to diabetes-related questions and (b) the accuracy of ChatGPT's Urdu responses when compared to its English responses.Methods A cr…	2024
Peng, LZ; Zhao, B	Navigating the ethical landscape behind ChatGPT	In this commentary, we examine the key ethical concerns arising from the rapid penetration and proliferation of generative artificial intelligence (AI), with ChatGPT as a prominent case study. Our analysis is structured around four pivotal themes: the debates on plagiarism and authorship in AI-generated content; the underlying power dynamics that shape biases in AI development; the dynamic, compl…	2024
Hu, CB; Liu, B; Li, X; Ye, YF; Yin, ML	Knowledge-prompted ChatGPT: Enhancing drug trafficking detection on social media	Social media platforms such as Instagram and Twitter have emerged as critical channels for marketing and selling illegal drugs. Detecting and labeling online illicit drug trafficking activities have become an important measure to combat online drug trafficking. Recently, machine learning has been applied to drug trafficking detection. However, the effectiveness of conventional supervised learning…	2024
Shyr, C; Grout, RW; Kennedy, N; Akdas, Y; Tischbein, M; Milford, J; Tan, J; Quarles, K; Edwards, TL; Novak, LL; White, J; Wilkins, CH; Harris, PA	Leveraging artificial intelligence to summarize abstracts in lay language for increasing research accessibility and transparency	Objective Returning aggregate study results is an important ethical responsibility to promote trust and inform decision making, but the practice of providing results to a lay audience is not widely adopted. Barriers include significant cost and time required to develop lay summaries and scarce infrastructure necessary for returning them to the public. Our study aims to generate, evaluate, and imp…	2024
Kim, JH; Kim, SK; Choi, J; Lee, Y	Reliability of ChatGPT for performing triage task in the emergency department using the Korean Triage and Acuity Scale	BackgroundArtificial intelligence (AI) technology can enable more efficient decision-making in healthcare settings. There is a growing interest in improving the speed and accuracy of AI systems in providing responses for given tasks in healthcare settings.ObjectiveThis study aimed to assess the reliability of ChatGPT in determining emergency department (ED) triage accuracy using the Korean Triage…	2024
Gao, ZY; Cheah, JH; Lim, XJ; Luo, X	Enhancing academic performance of business students using generative AI: An interactive-constructive-active-passive (ICAP) self-determination perspective	Generative artificial intelligence (GAI) tools, such as ChatGPT, have emerged as valuable assets in higher education. Despite their potential benefits in academic support, questions persist about the concrete advantages of integrating this technology into learning processes and its impact on academic outcomes. This research addresses this gap by investigating the influence of technology integrati…	2024
Levantino, FP	Generative and AI-powered oracles: What will they say about you?	In less than one year from its launch, the chatbot ChatGPT has captured widespread public attention, thanks to its ease of use and remarkable performance. However, part of this interest is due to its involvement in some data protection and data security issues. In the context of the ongoing debate surrounding similar technologies, such as generative AI, this contribution will first introduce the …	2023
Calzada, I	Disruptive Technologies for e-Diasporas: Blockchain, DAOs, Data Cooperatives, Metaverse, and ChatGPT	E-diasporas are networks driven by human agency, connecting digital citizens to their home countries and diasporic fellows through digital tools. In contrast, Hyperconnected Diasporas (HD) are data-driven networks engaged in extractive activities, often employed for government (para) diplomacy, heavily relying on social media extractivist dataopolies or Big Tech platforms. This article examines t…	2023
Lee, TK	Artificial intelligence and posthumanist translation: ChatGPT versus the translator	Although automated translation has been available for decades in myriad forms, the implication of the current exponential advancement in artificial intelligence (AI) for communication in general and translation in particular is more starkly affrontational than ever. Although Large Language Models, of which ChatGPT is exemplary, were not specifically designed for translation purposes, they are att…	2023
Al Naqbi, H; Bahroun, Z; Ahmed, V	Enhancing Work Productivity through Generative Artificial Intelligence: A Comprehensive Literature Review	In this review, utilizing the PRISMA methodology, a comprehensive analysis of the use of Generative Artificial Intelligence (GAI) across diverse professional sectors is presented, drawing from 159 selected research publications. This study provides an insightful overview of the impact of GAI on enhancing institutional performance and work productivity, with a specific focus on sectors including a…	2024
Platt, J; Nong, PG; Smiddy, R; Hamasha, R; Clavijo, GC; Richardson, J; Kardia, SLR	Public comfort with the use of ChatGPT and expectations for healthcare	Objectives To examine whether comfort with the use of ChatGPT in society differs from comfort with other uses of AI in society and to identify whether this comfort and other patient characteristics such as trust, privacy concerns, respect, and tech-savviness are associated with expected benefit of the use of ChatGPT for improving health.Materials and Methods We analyzed an original survey of U.S.…	2024
Ardekani, AM; Bertz, J; Bryce, C; Dowling, M; Long, SW	FinSentGPT: A universal financial sentiment engine?	We present FinSentGPT, a financial sentiment prediction model based on a fine-tuned version of the artificial intelligence language model, ChatGPT. To assess the model's effectiveness, we analyse a sample of US media news and a multi-language dataset of European Central Bank Monetary Policy Decisions. Our findings demonstrate that FinSentGPT's sentiment classification ability aligns well with a p…	2024
Nguyen, KQ; Nguyen, TH; Do, BL	Narrative attention and related cryptocurrency returns	We investigate the causal relationship between investor attention to prevailing narratives and the returns of narrative-related coins. We find that when a particular narrative gains prevalence, the returns of coins related to that narrative increase significantly. In turn, the higher price growth of coins attracts more investor attention and increases the search queries for the corresponding narr…	2023
Chen, S; Li, YY; Lu, S; Van, H; Aerts, HJWL; Savova, GK; Bitterman, DS	Evaluating the ChatGPT family of models for biomedical reasoning and classification	Objective Large language models (LLMs) have shown impressive ability in biomedical question-answering, but have not been adequately investigated for more specific biomedical applications. This study investigates ChatGPT family of models (GPT-3.5, GPT-4) in biomedical tasks beyond question-answering.Materials and Methods We evaluated model performance with 11 122 samples for two fundamental tasks …	2024
Rossettini, G; Rodeghiero, L; Corradi, F; Cook, C; Pillastrini, P; Turolla, A; Castellini, G; Chiappinotto, S; Gianola, S; Palese, A	Comparative accuracy of ChatGPT-4, Microsoft Copilot and Google Gemini in the Italian entrance test for healthcare sciences degrees: a cross-sectional study	Background Artificial intelligence (AI) chatbots are emerging educational tools for students in healthcare science. However, assessing their accuracy is essential prior to adoption in educational settings. This study aimed to assess the accuracy of predicting the correct answers from three AI chatbots (ChatGPT-4, Microsoft Copilot and Google Gemini) in the Italian entrance standardized examinatio…	2024
Ng, DTK; Tan, CW; Leung, JKL	Empowering student self-regulated learning and science education through ChatGPT: A pioneering pilot study	In recent years, AI technologies have been developed to promote students' self-regulated learning (SRL) and proactive learning in digital learning environments. This paper discusses a comparative study between generative AI-based (SRLbot) and rule-based AI chatbots (Nemobot) in a 3-week science learning experience with 74 Secondary 4 students in Hong Kong. The experimental group used SRLbot to ma…	2024
Ullah, R; Bin Ismail, H; Khan, MTI; Zeb, A	Nexus between Chat GPT usage dimensions and investment decisions making in Pakistan: Moderating role of financial literacy	This study's primary goal is to investigate and gain better knowledge of the relationship between ChatGPT usage dimensions such as analyzing data, managing risk, optimizing portfolios, forecasting market trends, and conducting sentiment analysis and investment decisions of investors in the Pakistan stock market, as well as the moderating role of financial literacy. The sample for this study inclu…	2024
Sadiq, MW; Akhtar, MW; Huo, CH; Zulfiqar, S	ChatGPT-powered chatbot as a green evangelist: an innovative path toward sustainable consumerism in E-commerce	The purpose of the current article is to propose the construction of ChatGPT as a green evangelist (CGGE) and to develop and validate the CGGE scale using two independent studies. Study 1 mainly adopted exploratory factor analysis to test whether the twenty items of the CGGE construct and the eight items of consumer equilibrium can represent these constructs statistically via exploratory factor a…	2024
Jeong, W; Park, S; Lee, S; Son, B; Lee, J; Ko, H	Influence and predictive power of sentiment: Evidence from the lithium market	This study aims to unveil the relationship between the lithium market and sentiment indicators across various levels: market-wide (VIX), industry-specific (DRIV), and individual perspectives (ChatGPT-extracted scores), and to assess their predictive power on lithium prices. Our analysis reveals the significant impact of three sentiments on lithium markets regarding impulse response. Furthermore, …	2024
Shah, NS	The unbearable oldness of generative artificial intelligence: Or the re-making of digital narratives in times of ChatGPT	The emerging discourse catalyzed by the opening up of generative artificial intelligence (Gen-AI) applications for everyday usage often presents Gen-AI as radically and disruptively new. I revisit two moments in early conversations in computational history to offer a historicization of Chat GPT: the making of digital narratives through computational methods of storing, sorting and sequencing sema…	2024
Geraldi, J; Locatelli, G; Dei, G; S�derlund, J; Clegg, S	AI for Management and Organization Research: Examples and Reflections from Project Studies	We reflect on AI's implications for management and organization research. Advanced language models like ChatGPT can analyze large datasets and generate human-like text, potentially disrupting academic research and knowledge production. While potentially helpful, the technology evokes concerns about, for example, inaccuracies and accountability, inadvertent plagiarism, and confidentiality breaches…	2024
Richmond, JL; Nicholls, K	Using Generative AI to Promote Psychological, Feedback, and Artificial Intelligence Literacies in Undergraduate Psychology	Background With the arrival of generative artificial intelligence (genAI) tools, psychology educators are rethinking their assessment practices.Objective This paper describes one approach to integrating genAI into an assessment designed to promote psychological literacy.Method Students used ChatGPT to generate a media release about a published article and then wrote a critique. We evaluated wheth…	2024
Buchanan, J; Hickman, W	Do people trust humans more than ChatGPT?	We explore whether people trust the accuracy of statements produced by large language models (LLMs) versus those written by humans. While LLMs have showcased impressive capabilities in generating text, concerns have been raised regarding the potential for misinformation, bias, or false responses. In this experiment, participants rate the accuracy of statements under different information conditio…	2024
Menshikov, V; Komarova, V; Bola, I; Radionovs, A	Artificial Intelligence and Artificial Sociality: Sociological Interpretation and Interdisciplinary Approach	The subject of this study is the participants in artificial sociality (humans and artificial intelligence (AI) tools) and communication between them. The first section analyses (using Luhmann's methodology) communication as the basis of sociality. The second section shows how AI tools became social technologies in the framework of artificial sociality. The third section describes experimental com…	2024
Changalima, IA; Amani, D; Ismail, IJ	Social influence and information quality on Generative AI use among business students	Despite the increasing utilisation of generative artificial intelligence (AI) in educational settings, its influence on shaping students' behaviour remains relatively under-researched. This study employs PLS-SEM to explore the relationships between social influence, information quality, and behavioural intentions regarding ChatGPT usage among business students. Drawing from data collected from 47…	2024
Kjell, ONE; Kjell, K; Schwartz, HA	Beyond rating scales: With targeted evaluation, large language models are poised for psychological assessment	In this narrative review, we survey recent empirical evaluations of AI-based language assessments and present a case for the technology of large language models to be poised for changing standardized psychological assessment. Artificial intelligence has been undergoing a purported paradigm shift initiated by new machine learning models, large language models (e.g., BERT, LAMMA, and that behind Ch…	2024
Voss, S	Bus Bunching and Bus Bridging: What Can We Learn from Generative AI Tools like ChatGPT?	Regarding tools and systems from artificial intelligence (AI), chat-based ones from the area of generative AI have become a major focus regarding media coverage. ChatGPT and occasionally other systems (such as those from Microsoft and Google) are discussed with hundreds if not thousands of academic papers as well as newspaper articles. While various areas have considerably gone into this discussi…	2023
Dehghani, H; Mashhadi, A	Exploring Iranian english as a foreign language teachers' acceptance of ChatGPT in english language teaching: Extending the technology acceptance model	This study explores the factors influencing the acceptance of ChatGPT, an artificial intelligence chatbot, for English Language Teaching (ELT) among Iranian EFL (English as a Foreign Language) teachers. The research framework is grounded in the Technology Acceptance Model (TAM), augmented with external factors pertaining to system characteristics and individual factors. A survey questionnaire was…	2024
Teixeira da Silva, JA	Can ChatGPT rescue or assist with language barriers in healthcare communication?	This letter supplements some ideas put forward by Kim et al., who debated the importance of patient-centered communication as a central notion of patient-centered cancer care in pre- versus post-pandemic times, although the issue of language barriers by select patients at healthcare centers was not debated. This letter proposes large language models, such as ChatGPT, as one way to overcome the la…	2023
von Garrel, J; Mayer, J	Artificial Intelligence in studies-use of ChatGPT and AI-based tools among students in Germany	AI-based tools such as ChatGPT and GPT-4 are currently changing the university landscape and in many places, the consequences for future forms of teaching and examination are already being discussed. In order to create an empirical basis for this, a nationwide survey of students was carried out in order to analyse the use and possible characteristics of AI-based tools that are important to studen…	2023
Wu, JG; Wu, X; Qiu, ZP; Li, MH; Lin, SX; Zhang, YY; Zheng, YF; Yuan, CZ; Yang, J	Large language models leverage external knowledge to extend clinical insight beyond language boundaries	Objectives Large Language Models (LLMs) such as ChatGPT and Med-PaLM have excelled in various medical question-answering tasks. However, these English-centric models encounter challenges in non-English clinical settings, primarily due to limited clinical knowledge in respective languages, a consequence of imbalanced training corpora. We systematically evaluate LLMs in the Chinese medical context …	2024
Ellaway, RH; Tolsgaard, M	Artificial scholarship: LLMs in health professions education research	This editorial examines the implications of artificial intelligence (AI), specifically large language models (LLMs) such as ChatGPT, on the authorship and authority of academic papers, and the potential ethical concerns and challenges in health professions education (HPE).	2023
Yahagi, M; Hiruta, R; Miyauchi, C; Tanaka, S; Taguchi, A; Yaguchi, Y	Comparison of Conventional Anesthesia Nurse Education and an Artificial Intelligence Chatbot (ChatGPT) Intervention on Preoperative Anxiety: A Randomized Controlled Trial	Purpose: This study aimed to evaluate the effects of an artificial intelligence (AI) chatbot (ChatGPT-3.5, OpenAI) on preoperative anxiety reduction and patient satisfaction in adult patients undergoing surgery under general anesthesia. Design: The study used a single-blind, randomized controlled trial design. Methods: In this study, 100 adult patients were enrolled and divided into two groups: 5…	2024
Geanta, M; Badescu, D; Chirca, N; Nechita, OC; Radu, CG; Rascu, S; Radavoi, D; Sima, C; Toma, C; Jinga, V	The Potential Impact of Large Language Models on Doctor-Patient Communication: A Case Study in Prostate Cancer	Background: In recent years, the integration of large language models (LLMs) into healthcare has emerged as a revolutionary approach to enhancing doctor-patient communication, particularly in the management of diseases such as prostate cancer. Methods: Our paper evaluated the effectiveness of three prominent LLMs-ChatGPT (3.5), Gemini (Pro), and Co-Pilot (the free version)-against the official Ro…	2024
Yavuz, F; �elik,�; �elik, GY	Utilizing large language models for EFL essay grading: An examination of reliability and validity in rubric-based assessments	This study investigates the validity and reliability of generative large language models (LLMs), specifically ChatGPT and Google's Bard, in grading student essays in higher education based on an analytical grading rubric. A total of 15 experienced English as a foreign language (EFL) instructors and two LLMs were asked to evaluate three student essays of varying quality. The grading scale comprise…	2024
Fuertes-Olivera, PA	Making Lexicography Sustainable: Using ChatGPT and Reusing Data for Lexicographic Purposes	In 2014, the International Centre for Lexicography, a research group at Valladolid signed a contract with Ordbogen A/S (a Danish language technology company) and the University of Valladolid for developing a lexicographic project, the so-called Diccionarios Valladolid-UVa (Fuertes-Olivera 2019, 2022a, 2022b; Fuertes-Olivera et al. 2018; Tarp and Fuertes-Olivera 2016). Each partner gave around 180…	2024
Burright, J; Al-khateeb, S	A comparative analysis of the ethics of gene editing: ChatGPT vs. Bard	Recently, there has been a growing trend in using large language models (LLMs) to develop diverse applications suitable for a wide range of tasks. These tasks range from solving programming bugs to helping teach elementary school students how to enhance their writing. Even with all these beneficial use cases, researchers worry about the potential bias these tools could produce and their effect on…	2024
Collier, ZA; Gruss, RJ; Abrahams, AS	How good are large language models at product risk assessment?	Product safety professionals must assess the risks to consumers associated with the foreseeable uses and misuses of products. In this study, we investigate the utility of generative artificial intelligence (AI), specifically large language models (LLMs) such as ChatGPT, across a number of tasks involved in the product risk assessment process. For a set of six consumer products, prompts were devel…	2024
Wetzler, EL; Cassidy, KS; Jones, MJ; Frazier, CR; Korbut, NA; Sims, CM; Bowen, SS; Wood, M	Grading the Graders: Comparing Generative AI and Human Assessment in Essay Evaluation	Background Generative artificial intelligence (AI) represents a potentially powerful, time-saving tool for grading student essays. However, little is known about how AI-generated essay scores compare to human instructor scores.Objective The purpose of this study was to compare the essay grading scores produced by AI with those of human instructors to explore similarities and differences.Method Ei…	2024
Corlatescu, DG; Watanabe, M; Ruseti, S; Dascalu, M; McNamara, DS	The automated model of comprehension version 4.0-Validation studies and integration of ChatGPT	Modeling reading comprehension processes is a critical task for Learning Analytics, as accurate models of the reading process can be used to match students to texts, identify appropriate interventions, and predict learning outcomes. This paper introduces an improved version of the Automated Model of Comprehension, namely version 4.0. AMoC has its roots in two theoretical models of the comprehensi…	2024
de Roock, R	To Become an Object Among Objects: Generative Artificial Intelligence, Writing, and Linguistic White Supremacy	This paper critically explores the implications of generative artificial intelligence (GAI) technologies for literacy theory and practice through a case study of the author's use of OpenAI's ChatGPT. The study opens with an overview of recent literature surrounding the pedagogical implications of using GAI with a focus on issues of racial justice, outlining an abolitionist political ecology appro…	2024
Liu, YH; Park, J; Mcminn, S	Using generative artificial intelligence/ChatGPT for academic communication: Students' perspectives	Generative artificial intelligence (GenAI) tools such as ChatGPT with their human-like intelligence and language processing capabilities are significantly impacting the way we live, work, and communicate with each other. While scholars have increasingly focused on the use of GenAI in higher education since its inception, little is known about how key higher education stakeholders, particularly st…	2024
Wei, XY; Chu, XY; Geng, JY; Wang, YH; Wang, PC; Wang, HX; Wang, CY; Lei, L	Societal impacts of chatbot and mitigation strategies for negative impacts: A large-scale qualitative survey of ChatGPT users	Discussing ChatGPT's societal impact often focuses on specific domains or groups, typically involving a limited number of participants. In contrast, this study investigates the impact of this artificial intelligence (AI) on society as a whole by conducting a qualitative online survey with 1298 daily users from Hinterland of China across various industries. Identified key benefits include enhanced…	2024
van Dalen, A	Revisiting the Algorithms Behind the Headlines. How Journalists Respond to Professional Competition of Generative AI	Due to its ability to process and create human-like texts, Generative AI such as ChatGPT is a potential game changer in news making. This paper re-examines central research areas that were analyzed around the emergence of earlier versions of automated news writing in the 2012 article The Algorithms behind the Headlines. The current paper employs a sociology of professions- and boundary work- pers…	2024
Krammer, SM	Is there a glitch in the matrix? Artificial intelligence and management education	The rapid rise to prominence of ChatGPT, one of the most successful generative artificial intelligence tools to date, presents both important challenges and opportunities for management education. Specifically, while it improves prospects in many areas (i.e. remote learning, asynchronous communication, online collaboration, gamification, student engagement and assessments), it also poses signific…	2023
Perkins, M; Roe, J	Decoding Academic Integrity Policies: A Corpus Linguistics Investigation of AI and Other Technological Threats	This study presents a corpus analysis of academic integrity policies from Higher Education Institutions (HEIs) worldwide, exploring how they address the issues posed by technological threats, such as Automated Paraphrasing Tools and generative-artificial intelligence tools, such as ChatGPT. The analysis of 142 policies conducted in November and December 2022, and May 2023 reveals a gap regarding …	2024
Lee, J; Suh, S	AI Technology Integrated Education Model for Empowering Fashion Design Ideation	The rapidly increasing importance of technology integration and generative AI in the fashion industry is prompting changes in fashion design education. This study explored a new design methodology utilizing AI for sustainable and future-oriented fashion design education. The methodology involved consulting practitioners to select ChatGPT and Midjourney as AI tools and technology, pedagogy, and co…	2024
Xylogiannopoulos, KF; Xanthopoulos, P; Karampelas, P; Bakamitsos, GA	ChatGPT paraphrased product reviews can confuse consumers and undermine their trust in genuine reviews. Can you tell the difference?	Fake reviews corrode the trust between businesses and consumers and distort the online image of a service or a product. The problem of fake review contamination is only going to worsen with the introduction of Artificial Intelligence (AI) technologies such as Large Language Models (LLMs), that allow even novice users to massively produce fake reviews that can easily be mistaken for real. In this …	2024
Bahroun, Z; Anane, C; Ahmed, V; Zacca, A	Transforming Education: A Comprehensive Review of Generative Artificial Intelligence in Educational Settings through Bibliometric and Content Analysis	In the ever-evolving era of technological advancements, generative artificial intelligence (GAI) emerges as a transformative force, revolutionizing education. This review paper, guided by the PRISMA framework, presents a comprehensive analysis of GAI in education, synthesizing key insights from a selection of 207 research papers to identify research gaps and future directions in the field. This s…	2023
Hiniz, G	A year of generative AI in English language teaching and learning - A case study	Artificial intelligence (AI) tools are becoming increasingly prevalent in various fields, including foreign language education. Understanding foreign language students' and teachers' perceptions, experiences, ideas, and suggestions is crucial for effectively integrating these tools into language learning. To this end, this case study examines the perceptions of 14 English as a Foreign Language in…	2024
Moorhouse, BL	Generative artificial intelligence and ELT	In this series, we explore technology-related themes and topics. The series aims to discuss and demystify what may be new areas for some readers and to consider their relevance for English language teachers.	2024
Hicks, MT; Humphries, J; Slater, J	ChatGPT is bullshit	Recently, there has been considerable interest in large language models: machine learning systems which produce human-like text and dialogue. Applications of these systems have been plagued by persistent inaccuracies in their output; these are often called AI hallucinations. We argue that these falsehoods, and the overall activity of large language models, is better understood as bullshit in the …	2024
Rosas, R; Giuliano, RM	When the future comes knocking: psychological perspectives on Artificial Intelligence	The recent appearance and massive user adoption of ChatGPT and related technologies is rapidly turning AI from what to most people was once merely a distant concern based in theoretical speculation into one of the most pressing and significant developments we are facing as individuals and as a society. In order to better navigate the abrupt changes we are experiencing, we must consider the histor…	2024
Jang, KM; Kim, J	Multimodal Large Language Models as Built Environment Auditing Tools	This research showcases the transformative potential of large language models (LLMs) for built environment auditing from street-view images. By empirically testing the performances of two multimodal LLMs, ChatGPT and Gemini, we confirmed that LLM-based audits strongly agree with virtual audits processed by a conventional deep learning-based method (DeepLabv3+), which has been widely adopted by ex…	2024
Camilleri, MA	Factors affecting performance expectancy and intentions to use ChatGPT: Using SmartPLS to advance an information technology acceptance framework	Few studies have explored the use of artificial intelligence-enabled (AI-enabled) large language models (LLMs). This research addresses this knowledge gap. It investigates perceptions and intentional behaviors to utilize AI dialogue systems like Chat Generative Pre-Trained Transformer (ChatGPT). A survey questionnaire comprising measures from key information technology adoption models, was used t…	2024
Pool, J; Indulska, M; Sadiq, S	Large language models and generative AI in telehealth: a responsible use lens	Objective This scoping review aims to assess the current research landscape of the application and use of large language models (LLMs) and generative Artificial Intelligence (AI), through tools such as ChatGPT in telehealth. Additionally, the review seeks to identify key areas for future research, with a particular focus on AI ethics considerations for responsible use and ensuring trustworthy AI.…	2024
Li, Y; Zhou, XY; Chiu, TKF	Systematics review on artificial intelligence chatbots and ChatGPT for language learning and research from self-determination theory (SDT): what are the roles of teachers?	Recent advances in artificial intelligence (AI) give chatbots, e.g. ChatGPT, more human-like interaction and conversational capability. AI chatbots are becoming more popular for supporting language learning. Most current review research disregards the significance of teachers' roles in chatbot-assisted language learning. Self-determination theory (SDT) explains the roles by suggesting how teacher…	2024
Benitez, TM; Xu, YY; Boudreau, JD; Kow, AWC; Bello, F; Phuoc, LV; Wang, XF; Sun, XD; Leung, GKK; Lan, YY; Wang, YX; Cheng, D; Tham, YC; Wong, TY; Chung, KC	Harnessing the potential of large language models in medical education: promise and pitfalls	Objectives: To provide balanced consideration of the opportunities and challenges associated with integrating Large Language Models (LLMs) throughout the medical school continuum. Process: Narrative review of published literature contextualized by current reports of LLM application in medical education. Conclusions: LLMs like OpenAI's ChatGPT can potentially revolutionize traditional teaching met…	2024
Aldawsari, MMM; Almohish, NRI	Threats and Opportunities of Students' Use Of AI-Integrated Technology (ChatGPT) in Online Higher Education: Saudi Arabian Educational Technologists' Perspectives	This research study explored the perspectives of 20 educational technologists from four Saudi Arabian universities regarding the integration of AI-powered technology, particularly ChatGPT, into online higher education. The study used a qualitative research method that relied on the principles of theoretical sampling to select participants and conducted in-depth interviews to collect their insight…	2024
Clegg, S; Sarkar, S	Artificial intelligence and management education: A conceptualization of human-machine interaction	The increasing use of Advanced Natural Language Processing (ANLP) models, particularly ChatGPT-4, presents opportunities and challenges to management education and research. These models can enhance the style, creativity, and analytical power of research papers, potentially shifting human scholars' roles from creators to 'prompters'. If machines can perform educational and research tasks more eff…	2024
Gu, HC; Schreyer, M; Moffitt, K; Vasarhelyi, M	Artificial intelligence co-piloted auditing	This paper proposes the concept of artificial intelligence co-piloted auditing, emphasizing the collaborative potential of auditors and foundation models in the auditing domain. The paper discusses the future relationship and interactions of human auditors and AI, imagining an audit setup where auditors' capabilities are enhanced through artificial intelligence across a variety of audit tasks. To…	2024
Duong, CD	What makes for digital entrepreneurs? The role of AI-related drivers for nascent digital start-up activities	PurposeApplying the Stimulus-Organism-Response (SOR) model, this study aims to explore how AI-driven stimuli (e.g. ChatGPT adoption in entrepreneurship and perceived AI competencies) stimulate individuals' cognitive organisms (e.g. digital entrepreneurial opportunity exploration and exploitation), and how these individually, congruently, and incongruently trigger their behavioral responses (e.g. …	2024
Warr, M; Oster, NJ; Isaac, R	Implicit bias in large language models: Experimental proof and implications for education	We provide experimental evidence of implicit racial bias in a large language model (specifically ChatGPT 3.5) in the context of an educational task and discuss implications for the use of these tools in educational contexts. Specifically, we presented ChatGPT with identical student writing passages alongside various descriptions of student demographics, including race, socioeconomic status, and s…	2024
Ramaul, L; Ritala, P; Ruokonen, M	Creational and conversational AI affordances: How the new breed of chatbots is revolutionizing knowledge industries	The new generative AI (GenAI) paradigm offers unprecedented opportunities for users to tap into. AI capabilities are increasingly helpful in creative and knowledge-intensive domains that have long been considered a territory of human expertise. The new breed of chatbots is based on large language models (LLMs), and they have overcome many constraints that plague the everyday use of previous AI te…	2024
Abdelhalim, E; Anazodo, KS; Gali, N; Robson, K	A framework of diversity, equity, and inclusion safeguards for chatbots	Chatbots such as ChatGPT are conversational agents that play an important role in many sectors. They are highly sophisticated artificial intelligence (AI) agents increasingly integrated into organizational functions ranging from customer support to recruitment and professional development. Alongside the increasing adoption of chatbots is an increasing focus on diversity, equity, and inclusion (DE…	2024
Boritz, JE; Stratopoulos, TC	AI and the Accounting Profession: Views from Industry and Academia	Anecdotal and empirical evidence indicates that the growing adoption of artificial intelligence (AI) within accounting firms and accounting departments leads to improvements in efficiency, a gradual increase in the share of AI workers, and a decrease in junior accounting employees. If this trend continues, would it signal the beginning of an era of diminishing demand for new accounting profession…	2023
Jo, H	Understanding AI tool engagement: A study of ChatGPT usage and word-of-mouth among university students and office workers	This study aims to explore the determinants of user behaviors toward an artificial intelligence (AI) tool, ChatGPT, focusing on university students and office workers. In this study, we present a comprehensive model to understand user engagement with AI tools, specifically focusing on ChatGPT. The model is grounded on four primary stages, each containing distinct variables: 1) fundamental (compri…	2023
[truncated: 500 more rows]
