# Supplementary material for: Academic discourse on ChatGPT in social sciences: A topic modeling and sentiment analysis of research article abstracts
Source: PLoS One. 2025 Oct 14;20(10):e0334331. doi: 10.1371/journal.pone.0334331 (PMC12520389; doi:10.1371/journal.pone.0334331)
Supplement: S2 File — R scripts used for data cleaning, analysis, and visualization. (R) [file pone.0334331.s002.R]

library(usethis)
library(devtools)
library(NLP)
library(tidyverse)
library(topicmodels)
library(tm)
library(RColorBrewer)
library(wordcloud)
library(SnowballC)
library(tidytext)
library(forcats)
library(ldatuning)
library(textTinyR)
library(LDAvis)
library(text2vec)
library(textstem)
library(fmsb)
library(syuzhet)
library(Rmpfr)
library(gmp)
library(Matrix)
install.packages("gmp")
# Import data
data <- read.csv(file.choose(), sep = ";", fill = TRUE)

# Preview data structure
glimpse(data)

### Data Preprocessing ###
# Clean and tokenize text (abstracts)
Abstract_clean <- data %>%
  unnest_tokens(word, Abstract) %>% 
  anti_join(stop_words) %>%  # Remove stop words
  mutate(word = tolower(word)) %>%  # Convert words to lowercase
  mutate(word = str_remove_all(word, "[[:punct:]]")) %>%  # Remove punctuation
  mutate(word = str_remove_all(word, "[0-9]")) %>%  # Remove numbers
  mutate(word = str_squish(word)) %>%  # Remove extra spaces
  filter(word != "")  # Remove empty words

# Optional: Lemmatization or Stemming (Choose one)
Abstract_clean <- Abstract_clean %>%
  mutate(word = lemmatize_words(word))  # Lemmatization (can replace with stemming if preferred)

# Count words again to confirm stopwords removal
top_words_cleaned <- Abstract_clean %>%
  count(word) %>%
  arrange(desc(n)) %>%
  head(10)
print(top_words_cleaned)

# Display terms in different colors
# Define a color palette suitable for academic publication
academic_colors <- c("#4472C4", "#ED7D31", "#A5A5A5", "#FFC000", 
                     "#5B9BD5", "#70AD47", "#264478", "#9E480E",
                     "#636363", "#997300")

plot1 <- ggplot(top_words_cleaned, aes(x = n, y = reorder(word, n), fill = word)) +
  geom_col() +
  scale_fill_manual(values = academic_colors) +  
  labs(
    x = "Frequency",
    y = "Term"
  ) +
  theme_minimal() +
  theme(
    text = element_text(family = "Arial", size = 14),
    axis.title = element_text(face = "bold"),
    panel.grid.major.y = element_blank(),
    legend.position = "none"  
  )
plot1
ggsave("top10_terms.png", plot1, width = 7, height = 4, dpi = 300, units="in", bg="white")
ggsave(filename = "top10_terms.tif", plot = plot1, width = 6, height = 4, 
       dpi = 300, device = "tiff", compression="lzw")


#### Topic Modeling with LDA ####
# Create Document-Term Matrix (DTM)
dtm_abstract <- Abstract_clean %>%
  count(Title, word) %>%
  cast_dtm(Title, word, n) %>%
  as.matrix()

# Find the optimal number of topics (2 to 10 topics)
topic_results <- FindTopicsNumber(
  dtm_abstract,
  topics = seq(2, 10, 1),
  metrics = c("CaoJuan2009", "Deveaud2014", "Arun2010","Griffiths2004"),
  method = "Gibbs",
  control = list(seed = 77),
  verbose = TRUE
)

# Plot optimal number of topics
plot2 <- FindTopicsNumber_plot(topic_results)


ggsave("topic_selection_plot.png", plot = plot2, width = 8, height = 6, dpi = 300)
class(plot2)
print(plot2)  

# Perform LDA (6 topics)
# Default values:
# alpha = 50/k (where k is number of topics)
# beta = 0.1
lda_model <- LDA(dtm_abstract, k = 6, method = "Gibbs", control = list(seed = 42)) %>%
  tidy(matrix = "beta")

word_probs <- lda_model %>%
  group_by(topic) %>%
  arrange(desc(beta)) %>%
  slice(1:15) %>%  
  ungroup()

# Check the number of terms in each topic
topic_counts <- word_probs %>%
  group_by(topic) %>%
  summarise(count = n())
print(topic_counts)  

plot3 <- ggplot(word_probs, aes(x = reorder_within(term, beta, topic), y = beta, 
                             fill = as.factor(topic))) +
  geom_col(show.legend = FALSE) +
  scale_x_reordered(labels = function(x) gsub("_+\\d+$", "", x)) +
  facet_wrap(~ topic, scales = "free") +
  coord_flip() +
  xlab("Terms") + 
  ylab("Beta Value") +
  theme_minimal() +
  theme(
    plot.title = element_text(size = 12, face = "bold", hjust = 0.5),
    axis.title = element_text(size = 12),
    axis.text.y = element_text(size = 8),
    strip.text = element_text(size = 8, face = "bold")
  )

plot3
ggsave("top terms in each topic.png", plot3, width = 7, height = 7, 
       dpi = 300, units="in", bg="white")

#####network analysis
#### SIMPLE 6 TOPIC NETWORK 
library(igraph)
library(ggraph)

# Calculate similarity between topics using top 15 terms
jaccard_similarity <- function(topic1, topic2) {
  terms1 <- word_probs %>% filter(topic == topic1) %>% pull(term)
  terms2 <- word_probs %>% filter(topic == topic2) %>% pull(term)
  
  intersection <- length(intersect(terms1, terms2))
  union <- length(union(terms1, terms2))
  
  return(intersection / union)
}

# Create edges between all topic pairs
edges <- expand.grid(from = 1:6, to = 1:6) %>%
  filter(from < to) %>%  # Remove duplicates and self-loops
  rowwise() %>%
  mutate(weight = jaccard_similarity(from, to)) %>%
  filter(weight > 0)  # Keep any connection > 0

# Create all 6 nodes
nodes <- data.frame(name = 1:6)

# Create graph
g <- graph_from_data_frame(edges, vertices = nodes, directed = FALSE)
V(g)$label <- paste("Topic", V(g)$name)

# Create network plot
plot3.5 <- ggraph(g, layout = "circle") +
  geom_edge_link(aes(width = weight), color = "#4472C4", alpha = 0.7) +
  geom_node_point(size = 16, color = "#ED7D31", alpha = 0.9) +
  geom_node_text(aes(label = label), size = 2, fontface = "bold", color = "white") +
  scale_edge_width(range = c(1, 4)) +
  theme_void() +
  theme(
    legend.title = element_text(size=8),
    legend.text=element_text(size=6),
    legend.position = c(0.90, 0.15)
  )

print(plot3.5)
ggsave("topic_network.tiff", plot3.5, width = 7.5, height = 6, 
       dpi = 300, units="in", bg="white")


#sentiment analysis
# Access the original abstracts (not the stemmed version)
original_abstracts <- data$Abstract

# Perform sentiment analysis using syuzhet
sentiment_scores <- get_sentiment(original_abstracts, method = "bing")  #afinn or syuzhet

# Create sentiment categories
sentiment_categories <- case_when(
  sentiment_scores > 0 ~ "positive",
  sentiment_scores < 0 ~ "negative",
  TRUE ~ "neutral"
)

# Add sentiment categories to your data
data$sentiment <- sentiment_categories

# Calculate percentages
sentiment_summary <- data %>%
  group_by(sentiment) %>%
  summarise(count = n()) %>%
  mutate(percentage = round(count / sum(count) * 100, 2))

# Print the results
print(sentiment_summary)

sentiment_summary <- data.frame(
  sentiment = c("positive", "neutral", "negative"),
  percentage = c(82.97, 7.25, 9.78)
)

# Calculate the label position
sentiment_summary <- sentiment_summary %>%
  arrange(desc(sentiment)) %>%
  mutate(ypos = cumsum(percentage) - 0.5*percentage)

# Create a pie chart
plot4 <- ggplot(sentiment_summary, aes(x = "", y = percentage, fill = sentiment)) +
  geom_bar(stat = "identity", width = 1, color = "white") +
  coord_polar("y", start = 0) +
  labs(
    caption = "Based on analysis of 1,227 SSCI-indexed journal abstracts") +
  theme_minimal() +
  theme(axis.title = element_blank(),
        axis.text = element_blank(),
        panel.grid = element_blank(),
        legend.title = element_text(face = "bold"),
        plot.caption = element_text(hjust = 0.5, size = 10, color = "gray50", 
                                    margin = margin(t = -20, b=5)),
        plot.margin = margin(t = 0, r = 10, b = 10, l = 10)) + 
  scale_fill_manual(values = c("negative" = "#D55E00", # 学术期刊常用的红橙色
                               "neutral" = "#999999",  # 中性灰色
                               "positive" = "#0072B2")) + # 学术期刊常用的蓝色
  geom_text(aes(y = ypos, 
                label = paste0(sentiment, "\n", percentage, "%")), 
            color = "white", fontface = "bold", size = 3)
print(plot4)
ggsave("sentiment distribution_bing.png", plot=plot4, width = 7,
       height = 5, dpi=300, units = "in", bg="white")


# NRC Emotion Analysis
nrc <- get_nrc_sentiment(data$Abstract)
nrcs <- data.frame(rowSums(t(nrc)))
nrcs <- cbind("sentiment" = rownames(nrcs), nrcs)
rownames(nrcs) <- NULL
names(nrcs) <- c("emotion", "frequency")
nrcs$percent <- nrcs$frequency / sum(nrcs$frequency)

# Reorder by frequency.
nrcs_ordered <- nrcs[1:8, ]
nrcs_ordered$emotion <- factor(nrcs_ordered$emotion, 
                           levels = nrcs_ordered$emotion[order(-nrcs_ordered$frequency)])

#Use custom colors
academic_colors <- c(
  "trust" = "#4472C4",       
  "anticipation" = "#FFC000", 
  "joy" = "#70AD47",         
  "fear" = "#ED7D31",        
  "surprise" = "#9BBB59",    
  "sadness" = "#5B9BD5",     
  "anger" = "#A5A5A5",       
  "disgust" = "#7030A0"      
)

# Emotion distribution plot
plot5 <- ggplot(nrcs_ordered, aes(x = emotion, y = frequency, fill = emotion)) + 
  geom_bar(stat = "identity") + 
  labs(x = "Emotion", y = "Frequency") + 
  theme_minimal() + 
  scale_fill_manual(values = academic_colors, breaks = levels(nrcs_ordered$emotion)) +
  theme(
    panel.grid.major.x = element_blank(),
    text = element_text(family = "Arial", size = 10),
    axis.title = element_text(face = "bold"),
    legend.position = "right",
    legend.title = element_text(face = "bold"),
    axis.text.x = element_text(margin = margin(t = -12))
  )
plot5
ggsave("Emotion_distribution.png", plot = plot5, width = 7, height = 6,
       dpi = 300, units = "in", bg="white")


###emotion and topic####
# Load necessary libraries
library(fmsb)
library(tidyverse)
library(tidytext)
library(RColorBrewer)

# Function to get emotion scores for terms in a topic
get_emotion_scores <- function(topic_terms) {
  # Get NRC sentiment scores for each term
  emotions <- lapply(topic_terms, function(term) get_nrc_sentiment(term))
  
  # Ensure the output contains only the 8 required emotions
  emotion_scores <- data.frame(matrix(ncol = 8, nrow = length(topic_terms)))
  colnames(emotion_scores) <- c("anger", "fear", "anticipation", "trust", 
                                "surprise", "sadness", "joy", "disgust")
  
  # Loop through emotions and assign the correct columns
  for (i in 1:length(emotions)) {
    emotion_scores[i, ] <- emotions[[i]][, c("anger", "fear", "anticipation", 
                                             "trust", "surprise", "sadness", "joy", "disgust")]
  }
  
  # Sum emotion scores for each emotion (columns)
  emotion_totals <- colSums(emotion_scores)
  return(emotion_totals)
}

# Perform LDA and extract top terms per topic
lda_model <- LDA(dtm_abstract, k = 6, method = "Gibbs", control = list(seed = 42))

# Extract top terms for each topic
word_probs <- tidy(lda_model, matrix = "beta")

# Get the top terms for each topic
top_terms <- word_probs %>%
  group_by(topic) %>%
  top_n(15, beta) %>%
  ungroup() %>%
  mutate(term2 = fct_reorder(term, beta))

# Extract terms for each topic
topic_terms_list <- split(top_terms$term, top_terms$topic)

# Calculate emotion scores for each topic
emotion_distribution <- data.frame(matrix(ncol = 8, nrow = 6))
colnames(emotion_distribution) <- c("anger", "fear", "anticipation", "trust", 
                                    "surprise", "sadness", "joy", "disgust")
rownames(emotion_distribution) <- paste("Topic", 1:6)

# Calculate emotion scores for each topic based on top terms
for (i in 1:6) {
  emotion_scores <- get_emotion_scores(topic_terms_list[[i]])
  emotion_distribution[i, ] <- emotion_scores
}

# Ensure the matrix is numeric and transpose the data
emotion_distribution <- as.data.frame(lapply(emotion_distribution, as.numeric))
rownames(emotion_distribution) <- paste("Topic", 1:6)
emotion_distribution <- t(emotion_distribution)
emotion_distribution <- as.data.frame(emotion_distribution)
str(emotion_distribution)

# Load necessary libraries for heatmap
library(ggplot2)
library(reshape2)
library(RColorBrewer)
library(viridis)
library(viridisLite)


# Convert emotion_distribution to percentage for better interpretation
emotion_distribution_pct <- emotion_distribution
for(i in 1:ncol(emotion_distribution_pct)) {
  emotion_distribution_pct[,i] <- (emotion_distribution[,i] / sum(emotion_distribution[,i])) * 100
}

# Prepare data for heatmap
# Convert the matrix to long format for ggplot
emotion_long <- emotion_distribution_pct %>%
  as.data.frame() %>%
  rownames_to_column("Emotion") %>%
  pivot_longer(cols = -Emotion, names_to = "Topic", values_to = "Intensity")

# Reorder emotions for better visualization (highest overall values first)
emotion_order <- emotion_distribution_pct %>%
  rowSums() %>%
  sort(decreasing = TRUE) %>%
  names()

emotion_long$Emotion <- factor(emotion_long$Emotion, levels = emotion_order)

# Create academic-style heatmap
plot6_heatmap <- ggplot(emotion_long, aes(x = Topic, y = Emotion, fill = Intensity)) +
  geom_tile(color = "white", size = 0.5) +
  
  # Use academic color scheme - blue to red gradient
  scale_fill_gradient2(
    low = "#2166AC",        # Dark blue
    mid = "#F7F7F7",        # Light gray
    high = "#B2182B",       # Dark red
    midpoint = median(emotion_long$Intensity),
    name = "Intensity (%)",
    breaks = seq(0, ceiling(max(emotion_long$Intensity)/10)*10, 10),
    labels = function(x) paste0(x, "%")
  ) +
  
  # Add text labels for precise values
  geom_text(aes(label = sprintf("%.1f", Intensity)), 
            color = ifelse(emotion_long$Intensity > median(emotion_long$Intensity), "black", "black"),
            size = 3, fontface = "bold") +
  
  # Customize theme for academic publication
  theme_minimal() +
  theme(
    # Text settings
    text = element_text(family = "Arial", size = 8, colour = "black"),
    axis.title = element_text(face = "bold", size = 12),
    axis.text = element_text(size = 10),
    axis.text.x = element_text(angle = 0, hjust = 0.5),
    
    # Legend settings
    legend.title = element_text(face = "bold", size = 10),
    legend.text = element_text(size = 8, color = "black"),
    legend.position = "right",
    legend.key.height = unit(1, "cm"),
    legend.key.width = unit(0.5, "cm"),
    
    # Panel settings
    panel.grid = element_blank(),
    panel.border = element_blank(),
    
    # Plot margins
    plot.margin = margin(t = 10, r = 10, b = 10, l = 10)
  ) +
  
  # Labels
  labs(
    x = "Topics",
    y = "Emotions",
    title = NULL  # Remove title as it's usually in figure caption
  ) +
  
  # Ensure all tiles are same size
  coord_fixed(ratio = 1)

# Display the plot
print(plot6_heatmap)


# Save as TIFF for academic publication
ggsave("Emotions_across_topics_heatmap.tiff", 
       plot = plot6_heatmap, 
       width = 7.5, 
       height = 6, 
       dpi = 300, 
       units = "in", 
       device = "tiff", 
       compression = "lzw",
       bg = "white")


# Print summary statistics for reference
cat("Emotion Distribution Summary:\n")
print(summary(emotion_long$Intensity))
cat("\nTop 3 emotion-topic combinations:\n")
print(emotion_long %>% arrange(desc(Intensity)) %>% head(3))
