# Supplementary material for: Academic discourse on ChatGPT in social sciences: A topic modeling and sentiment analysis of research article abstracts
Source: PLoS One. 2025 Oct 14;20(10):e0334331. doi: 10.1371/journal.pone.0334331 (PMC12520389; doi:10.1371/journal.pone.0334331)
Supplement: S3 File — Python code used to generate the sentiment distribution shown in S4 Fig. (IPYNB) [file pone.0334331.s003.ipynb]

# %% [code]
import pandas as pd
import numpy as np
import matplotlib.pyplot as plt
import seaborn as sns
import re
from collections import Counter
import warnings
warnings.filterwarnings('ignore')

# Set figure parameters for consistent sizing
plt.rcParams['figure.figsize'] = [7.5, 6]
plt.rcParams['figure.dpi'] = 300
plt.rcParams['savefig.dpi'] = 300
plt.rcParams['font.size'] = 10

class AcademicSentimentAnalyzer:
    def __init__(self):
        # Positive academic words
        self.positive_academic_words = {
            'significant', 'effective', 'successful', 'improvement', 'enhance', 'optimize',
            'innovative', 'breakthrough', 'advance', 'progress', 'beneficial', 'valuable',
            'important', 'crucial', 'essential', 'promising', 'superior', 'excellent',
            'remarkable', 'outstanding', 'novel', 'comprehensive', 'robust', 'reliable',
            'validate', 'confirm', 'demonstrate', 'prove', 'establish', 'achieve',
            'accomplish', 'succeed', 'improve', 'increase', 'enhance', 'strengthen',
            'positive', 'favorable', 'advantageous', 'beneficial', 'constructive'
        }
        
        # Negative academic words
        self.negative_academic_words = {
            'challenge', 'problem', 'issue', 'difficulty', 'limitation', 'constraint',
            'decline', 'decrease', 'reduce', 'inadequate', 'insufficient', 'lack',
            'fail', 'failure', 'unsuccessful', 'ineffective', 'poor', 'weak',
            'negative', 'adverse', 'harmful', 'detrimental', 'disadvantage', 'threat',
            'risk', 'concern', 'worry', 'doubt', 'uncertainty', 'ambiguous',
            'controversial', 'disputed', 'questionable', 'problematic', 'critical',
            'crisis', 'shortage', 'deficit', 'barrier', 'obstacle', 'impediment'
        }
        
        # Neutral but important academic words
        self.neutral_academic_words = {
            'research', 'study', 'analysis', 'investigation', 'examination', 'evaluation',
            'assessment', 'method', 'approach', 'technique', 'framework', 'model',
            'theory', 'hypothesis', 'finding', 'result', 'conclusion', 'evidence',
            'data', 'information', 'knowledge', 'understanding', 'perspective'
        }
    
    def preprocess_text(self, text):
        """Preprocess text"""
        if pd.isna(text):
            return ""
        
        # Convert to lowercase
        text = str(text).lower()
        
        # Remove special characters, keep letters, numbers and spaces
        text = re.sub(r'[^a-zA-Z0-9\s]', ' ', text)
        
        # Remove extra spaces
        text = ' '.join(text.split())
        
        return text
    
    def academic_sentiment_analysis(self, text):
        """Academic sentiment analysis based on domain-specific lexicon"""
        processed_text = self.preprocess_text(text)
        words = processed_text.split()
        
        positive_count = sum(1 for word in words if word in self.positive_academic_words)
        negative_count = sum(1 for word in words if word in self.negative_academic_words)
        neutral_count = sum(1 for word in words if word in self.neutral_academic_words)
        total_words = len(words)
        
        if total_words == 0:
            return {
                'academic_score': 0, 
                'academic_label': 'neutral',
                'positive_words': 0,
                'negative_words': 0,
                'neutral_words': 0,
                'word_count': 0
            }
        
        # Calculate academic sentiment score
        academic_score = (positive_count - negative_count) / total_words
        
        # Classification labels
        if academic_score > 0.02:
            academic_label = 'positive'
        elif academic_score < -0.02:
            academic_label = 'negative'
        else:
            academic_label = 'neutral'
        
        return {
            'academic_score': academic_score,
            'academic_label': academic_label,
            'positive_words': positive_count,
            'negative_words': negative_count,
            'neutral_words': neutral_count,
            'word_count': total_words
        }

def load_and_analyze_data(file_path):
    """Load data and perform sentiment analysis"""
    # Read Excel file
    df = pd.read_excel(file_path)
    
    print(f"Dataset contains {len(df)} records")
    print(f"Columns: {list(df.columns)}")
    
    # Initialize analyzer
    analyzer = AcademicSentimentAnalyzer()
    
    # Perform sentiment analysis on Abstract column
    print("Performing academic sentiment analysis...")
    
    sentiment_results = []
    for i, abstract in enumerate(df['Abstract']):
        if i % 100 == 0:
            print(f"Processed {i}/{len(df)} records")
        
        result = analyzer.academic_sentiment_analysis(abstract)
        sentiment_results.append(result)
    
    # Add results to dataframe
    sentiment_df = pd.DataFrame(sentiment_results)
    result_df = pd.concat([df, sentiment_df], axis=1)
    
    return result_df, analyzer

def create_academic_score_visualization(df):
    """Create academic sentiment score distribution histogram"""
    
    # Set style
    plt.style.use('default')
    
    # Academic Sentiment Score Distribution Histogram
    plt.figure(figsize=(7.5, 6), dpi=300)
    plt.hist(df['academic_score'], bins=30, alpha=0.7, color='orange', edgecolor='black')
    plt.axvline(x=0, color='red', linestyle='--', alpha=0.7)
    plt.xlabel('Academic Sentiment Score')
    plt.ylabel('Frequency')
    plt.title('Academic Sentiment Score Distribution', fontsize=14, fontweight='bold')
    plt.grid(True, alpha=0.3)
    plt.tight_layout()
    plt.savefig('academic_score_distribution.png', dpi=300, bbox_inches='tight')
    plt.show()

def generate_academic_summary_statistics(df):
    """Generate academic sentiment analysis summary statistics"""
    print("="*60)
    print("Academic Sentiment Analysis Report")
    print("="*60)
    
    print(f"\n📊 Dataset Overview:")
    print(f"Total samples: {len(df)}")
    print(f"Average abstract length: {df['word_count'].mean():.1f} words")
    print(f"Shortest abstract: {df['word_count'].min()} words")
    print(f"Longest abstract: {df['word_count'].max()} words")
    
    print(f"\n💭 Academic Sentiment Analysis Results:")
    sentiment_dist = df['academic_label'].value_counts(normalize=True) * 100
    for label, pct in sentiment_dist.items():
        print(f"{label.capitalize():>8}: {pct:5.1f}%")
    
    print(f"\n📈 Academic Sentiment Score Statistics:")
    print(f"Average academic sentiment score: {df['academic_score'].mean():+.4f}")
    print(f"Academic sentiment score std dev: {df['academic_score'].std():.4f}")
    print(f"Most positive abstract: {df['academic_score'].max():+.4f}")
    print(f"Most negative abstract: {df['academic_score'].min():+.4f}")
    
    print(f"\n📚 Academic Lexicon Analysis:")
    print(f"Average positive words per abstract: {df['positive_words'].mean():.1f}")
    print(f"Average negative words per abstract: {df['negative_words'].mean():.1f}")
    print(f"Average neutral words per abstract: {df['neutral_words'].mean():.1f}")
    print(f"Total positive words in corpus: {df['positive_words'].sum()}")
    print(f"Total negative words in corpus: {df['negative_words'].sum()}")
    print(f"Total neutral words in corpus: {df['neutral_words'].sum()}")
    
    if 'Publication_year' in df.columns:
        print(f"\n📅 Temporal Trend Analysis:")
        yearly_avg = df.groupby('Publication_year')['academic_score'].mean()
        print(f"Research timespan: {df['Publication_year'].min()} - {df['Publication_year'].max()}")
        print(f"Most positive year: {yearly_avg.idxmax()} (score: {yearly_avg.max():+.4f})")
        print(f"Most negative year: {yearly_avg.idxmin()} (score: {yearly_avg.min():+.4f})")
    
    # Find extreme samples
    print(f"\n🎯 Extreme Sample Analysis:")
    most_positive_idx = df['academic_score'].idxmax()
    most_negative_idx = df['academic_score'].idxmin()
    
    print(f"\nMost positive abstract (score: {df.loc[most_positive_idx, 'academic_score']:+.4f}):")
    print(f"Title: {df.loc[most_positive_idx, 'Title'][:100]}...")
    print(f"Positive words: {df.loc[most_positive_idx, 'positive_words']}")
    print(f"Negative words: {df.loc[most_negative_idx, 'negative_words']}")
    
    print(f"\nMost negative abstract (score: {df.loc[most_negative_idx, 'academic_score']:+.4f}):")
    print(f"Title: {df.loc[most_negative_idx, 'Title'][:100]}...")
    print(f"Positive words: {df.loc[most_negative_idx, 'positive_words']}")
    print(f"Negative words: {df.loc[most_negative_idx, 'negative_words']}")

# Main execution function
def main():
    """Main function"""
    file_path = '/Users/shenqian/Downloads/GPT_data.xlsx'  # Replace with your file path
    
    try:
        # Load data and analyze
        df, analyzer = load_and_analyze_data(file_path)
        
        # Generate statistical report
        generate_academic_summary_statistics(df)
        
        # Create academic score visualization
        create_academic_score_visualization(df)
        
        # Save results
        output_file = 'academic_sentiment_analysis_results.xlsx'
        df.to_excel(output_file, index=False)
        print(f"\n✅ Academic sentiment analysis complete! Results saved to: {output_file}")
        
        return df
        
    except Exception as e:
        print(f"❌ Error: {str(e)}")
        return None

# Run analysis
if __name__ == "__main__":
    results_df = main()

# %% [code]
